# Supplementary material for: Identification of Novel and Conserved miRNAs in Leaves of In vitro Grown Citrus reticulata “Lugan” Plantlets by Solexa Sequencing
Source: Front Plant Sci. 2016 Jan 8;6:1212. doi: 10.3389/fpls.2015.01212 (PMC4705231; doi:10.3389/fpls.2015.01212)
Supplement: Supplementary Table S1 — Known miRNA in ponkan sRNA library. [file Table1.XLSX]

## Sheet: Supplementary Table S1
Name	Count	Sequence	Length
miR157a-5p	4946356	TTGACGGAAGATAGAGAGCAC	21
miR156a-5p	2838699	TGACAGAAGAGAGTGAGCAC	20
miR167a	313882	TGAAGCTGCCAGCATGATCTGA	22
miR166a-3p	531646	TCGGACCAGGCTTCATTCCCC	21
miR3954	177692	TTGGACAGAGAAATCACGGTCA	22
miR166m	279192	TCGGACCAGGCTTCATTCCCT	21
miR535	47624	TGACAATGAGAGAGAGCACAC	21
miR168a-5p	42325	TCGCTTGGTGCAGGTCGGGAA	21
miR403-3p	27041	TTAGATTCACGCACAAACT	19
miR408b	33680	ACGGGGAACAGGCAGAGCATG	21
miR5770b	110104	TTCAGGATATGGTTTTGATAA	21
miR397a	12255	TCATTGAGTGCAGCGTTGATG	21
miR479	8183	TGTGATATTGGTTCGGCTCATC	22
miR4414a-5p	7941	AGCTGCTGACTCGTTGGTTCA	21
miR396	8716	TTCCACGGCTTTCTTGAA	18
miR164a	4170	TGGAGAAGCAGGGCACGTGCA	21
miR160a-3p	6153	GCGTACGAGGAGCCAAGCATA	21
miR894	11968	GTTTCACGTCGGGTTCACCA	20
miR1446	4130	CGAACTCTCTCCCTCAACGG	20
miR171b-3p	2415	CGAGCCGAATCAATATCACTC	21
miR482a-5p	2633	AGTGGGAGCGTGGGGTAAGAAG	22
miR3951	2430	TAGATAAAGATGAGAGAAAAA	21
miR398	3864	GGGGCGACATGAGATCACATG	21
miR159a	5497	TTTGGATTGAAGGGAGCTCTA	21
miR3952	1877	TGAAGGGCCTTTCTAGAGCAC	21
miR5077	4166	TTCACGTCGGGTTCACCA	18
miR162a-3p	1336	TCGATAAACCTCTGCATCCAG	21
miR477a	1459	ACCTCCCTCGAAGGCTTCCAA	21
miR393-3p	1196	TCATGCGATCCCTTCGGAATT	21
miR408-3p	1707	ATGCACTGCCTCTTCCCTGGC	21
miR171	1589	TTGAGCCGCGTCAATATCTCC	21
miR168a-3p	1323	CCCGCCTTGCATCAACTGAAT	21
miR399f	2152	TGCCAAAGGAGATTTGCCCGG	21
miR829-5p	5353	ACTTGGAAGCGTTGGATTTGA	21
miR8175	4325	CGTTCCCCGGCAACGGCGCCA	21
miR390b-5p	2294	CAGCTCAGGAGGGATAGACTA	21
miR6478	2239	CCGACCTTAGCTCAGTTGGCA	21
miR169b-5p	943	CAGCCAAGGATGACTTGCCGG	21
miR396e-3p	1111	CTCAAGAAAGCTGTGGGAGA	20
miR5244	1163	TTATCGGATGAAGATTGTTGG	21
miR156f-3p	597	GCTCACTCTCTATCTGTCACC	21
miR482a-3p	685	TCTTACCTATGCCACCCATTCC	22
miR395a	1416	CTGAAGTGTTTGGGGGAA	18
miR3950	1366	TATTTTCTGCAACATGATTGT	21
miR473a-3p	431	TGAGGCCGTTGGGGAGAGTGG	21
miR7122a	5148	TTGGACAGAGAAATCACGGTCG	22
miR5179	361	TCTTGCTCAAGACCGCGCAAT	21
miR393h	955	TTCCAAAGGGATCGCATTGATT	22
miR394a	388	TTGGCATTCTGTCCACCTCC	20
miR172c	452	TGGAATGTTGATGATGGCATG	21
miR319-5p	319	AGCTGCCGACTCATTCATTCA	21
miR165a-3p	899	TCGGACCAGGCTTCATCCCCC	21
miR4403	983	ACGACACGAACACGACCCGATGAC	24
miR3633a-3p	399	TTACCTATGCCACCCATTCCTT	22
miR472	254	TTTTTCCCACACCTCCCATCCC	22
miR473	457	ACTCTCCCTCAAGGGCTTCGC	21
miR1515	206	TCATTTTTGCGTGCAATGATCC	22
miR2916	4192	TGGGGGCTCGAAGACGATCAG	21
miR160a-5p	249	TGCCTGGCTCCCTGTATGCCA	21
miR827a	199	TTAGATGACCATCAACAAACA	21
miR8578.1	2691	TTTCTGATGATTTTGCAATG	20
miR5719	1684	TTGTGATGAAAATAGACGTCC	21
miR5227	665	ACTGAAGATGAAGACGATGATGAA	24
miR6300	476	GTCGTTGTAGTATAGTGGTGA	21
miR1023b-3p	76	AGACTGAGAATTGAAGAGAGTGCA	24
miR5161	1064	TCTCGGATTCAGAAGGAGTATA	22
miR3948	1253	AGGAGTGTGGAGTGGGAGTGGGAG	24
miR444d.3	4930	TTGGGCTTGTTGCAAGTAG	19
miR170-5p	93	TATTGGCCCGGTTCATTCAGA	21
miR2199	8215	TGATAACTCGACGGATCGC	19
miR167b-3p	52	AGGTCATCTTGCAGCTTCAAT	21
miR2089-5p	363	TTACCTATGCCACCCATTCC	20
miR157d-3p	673	GCTCTCTATTCTTCTGTCATC	21
miR2118-5p	11096	GTCGATGGAACAATGTAGGCAAGG	24
miR7484d	242	AGGAATGACCGTGTTTGCTTT	21
miR5539a	83	AAGAAAACGGGATGGCGAGCT	21
miR9560a-5p	1013	ACAGGAGGTGGAACAAATATGAA	23
miR5376	433	TGAGAGGGTTTGAAGAATTTGGGC	24
miR6035	103	TGAAGTAAAAATGCATGACGT	21
miR5772	149	TAGGAATGTGAGTAGAGTAAGCAT	24
miR5139	536	AACCTGGCTCTGATACCA	18
miR5675	63	TCAGAGACGGACAACTGGAAA	21
miR159b-3p	1376	TTTGGATTGAAGGGAGCTCTT	21
miR390a-3p	64	CGCTATCCATCCTGAGTTTCA	21
miR1120b-3p	81	AGTATCTTGATATTGTGGGACGAG	24
miR5671a	409	CATGGTGGTGACGGGTGAC	19
miR5169a	57	TTTGACCAAAGTTTGAGAGACATT	24
miR6464	2714	TAATTGATTGTTGGATATTT	20
miR3953	32	TTGAGTTCTGCAAGCCGTCGA	21
miR2111a	49	TAATCTGCATCCTGAGGTTTG	21
miR9491	1239	TGGTATGCTTATCCTGATCG	20
miR6432	76	CCGACTTGGAGAAAAAGATGG	21
miR5568c-5p	41	TCATGTTCCAAATGTAATCGG	21
miR1863b.2	2046	AGAGTTTGTGGCTGTATCATTACT	24
miR7532a	2446	GAACAGCCTCTGGTCGATGG	20
miR5521	75	AGTGGCATGCTTATCTGATGA	21
miR2636	295	TTTGTGTTGAAGATGGCTGAATAT	24
miR5373	104	TCTGATTGTTCTTGATGATGT	21
miR397b-3p	620	CCAGCGCTGCACTCGATCA	19
miR6476a	1565	CTCTTGGAGATGAAAATGA	19
miR8672	92	AAAGAATGATTGAATGAAGACAGA	24
miR6267c-3p	538	TAGGAATAGGTCAGGCAATGT	21
miR169a-3p	177	GCAAGTCGTCTTTGGCTATT	20
miR5039	250	CCCTTTCTGAATCGTTTGCTG	21
miR6455	139	TAAAGATAGCATTCTCAACAT	21
miR6118-5p	222	TGGACGATATGGGTGGTTCGGAAA	24
miR7545	392	TTGAAGAAATTAGAGTGCT	19
miR5298b	493	TTGGAGATGATAACGAAGATGAC	23
miR6196	113	AGGAGAGGTATAGATGGACGAGGA	24
miR5380c	1412	CTGAAGATGAAGATGAAGATG	21
miR8122-3p	515	TAAGGAAGGTTTTGTGGACAAG	22
miR6278	43	TGAACCTTCTGTCCAAATTCGAGC	24
miR9741	127	AAGTCGTAGAACTTGAGTGAAGAC	24
miR6260	730	TGGAGTGGGGAGTGGGAGT	19
miR5059	711	TCGATCCTGGGCAGCAACACCA	22
miR5632-3p	272	TTATTGATAGTTGGATAAG	19
miR162a-5p	26	TGGAGGCAGCGGTTCATCGATC	22
miR1850.1	1005	TGGAAAGTAGAAGAGATTGGG	21
miR2111-3p	58	GTCCTCAGGATACGGATTACC	21
miR5080	126	AAAAGGATTACCGGTTACAG	20
miR5054	200	TCCCCACAGACGGCGCCA	18
miR8155	76	TAACCTGGCTCTGATACCA	19
miR1078	1750	CTTGATTGATTGTTGGAT	18
miR5813	3484	AGCAGGACGGTGGTCATGGA	20
miR844-5p	119	TGTGTAGAGATTGCTTATAACGT	23
miR5269b	149	AGAAGATGGTGGGACAACTTGCTT	24
miR9674a-3p	690	GAAGATGGCTGAATATGG	18
miR5040	28	ATTATACATATAAGAAGCATGAG	23
miR5741	1392	TAATATAGGAATAAATTGG	19
miR845d	53	TGGGCTCTGATACCAATTGATGA	23
miR5386	697	CGTCGGCTGTCGGCGGACTG	20
miR7798	15	AGCGACATGTTTGACAAAAACT	22
miR3631a-3p	23	ATATTGGTTGATCTCATACAA	21
miR9773	94	TCTGCTTTTATGTTATTTTGTA	22
miR5250	336	TGATGCATGTTGATACGGATC	21
miR3630-5p	113	GAACAAGTGATGGATAGACCTGCA	24
miR5302b-5p	94	TGAAATGGTTGTGGAAAGT	19
miR5293	266	GAGAAGAAAGGAATGAAGAAGAG	23
miR530b	9	TGCATTTGCACCTGCATCTTG	21
miR3636-3p	13	GTCTGTCGGAGAAGCAAGTCGGAG	24
miR2118a-3p	33	GAAGGATATGGGAAATGGAGGCAA	24
miR9386	194	TTTGCGGTCAAATGGAAGC	19
miR3630-3p	304	TCTTGGGAAGTCCTCGTGTTGCAC	24
miR5241a	15	TGCCTGAATGGAAGAGTGCCT	21
miR1046-3p	61	TGTGACATATATAAAAATC	19
miR9728	22	CACAGAACTGAAGCAGTTGAA	21
miR398b-3p	801	TGTGTGTTCTCAGGTCGCCCC	21
miR4385	116	AATCGATGTTGAAAAGTTTGATGG	24
miR1171	1193	AGTGTGGAGTGGGAGTGGGAGTGG	24
miR6191	108	TAGATGTGTCGTAGATATTA	20
miR9495	4387	TGAAAAAGGCTGTGGACGG	19
miR9565-3p	294	CTGAGCCTAGTGAAGAGAA	19
miR6269	156	TGTGAATAAGTGATTGTCTGA	21
miR2871a-3p	30	TATTTTAGTTTCGGGTGGTCC	21
miR8659a	13	AATTTTTAAGAGTTGGTTGTTGAA	24
miR7805-5p	30	AAAGTTTGTGTGTAGTAGAGATGT	24
miR1513a-3p	34	TTTAATGTGTAGAGATTCAATGGT	24
miR8666	72	TATGAGTGGATATAAGGTACATAA	24
miR6295	817	AGGACAGGAGATGATTCATGA	21
miR3519	34	TCAACAAGGACTGCATTTCTA	21
miR3623-5p	9	TCACAAGTTCATCCAAGCACCA	22
miR7767-5p	247	CCCAAGATGAGTGCTCTCC	19
miR5658	30	ATGAATGATGAATGATGATGACTA	24
miR1871	33	ATTTGCCTCTGAATCATTTGGTTT	24
miR8750	353	TCTCAGTTGGCATTCTAAGAGA	22
miR3443-3p	2006	GTGCGTTTGAGATTGAGGTT	20
miR8135	1002	AAAGATTTGCAGGGTTGAG	19
miR6228-3p	403	TGGATAGTAGAATAATGAAGGAGA	24
miR5673	19	TCTTGGAATCTCGGGAAGCAT	21
miR5818	318	TCGAACTGAGAGGCACAGGTT	21
miR7758-5p	2799	CATTGACCGTTAGTTGACCGTG	22
miR5254	5566	AGCGGTGGAAGCAATTGTGTA	21
miR403a	24187	TTAGATTCACGCACAAACTT	20
miR8676	14	AAAGTTGTGGTTAAAATTTGACGA	24
miR5657	217	TGGACAAGGAAGATTGAGGTG	21
miR414	43	TCATAATATCATCATCGTCAT	21
miR4345	31	ATTAAGACGGAACTTACAAAGAAT	24
miR5291a	321	GTGGATTGATGGATTGGATTGGAT	24
miR6116-3p	2718	TCATTGTACACAAGCTGAG	19
miR909.1	28	TGTGGTCAAAGAGTGTGGTGG	21
miR5212-5p	40	TGGATTTCTTTTCTTTGGTTGA	22
miR319a-3p	31	TTGGACTGAAGGGAGCTCCC	20
miR1511-3p	816	CCCTTGGCTCTGATACCAGAA	21
miR418	559	AATGTGATCATGAATGAG	18
miR1858a	378	GTGATGAGGAGGAGTGGGGTC	21
miR8695	565	AGGTGTAAAAAATAGGTG	18
miR2101-3p	28	ATGTAACTTCAAGTGGAGCACTGT	24
miR5740	229	TGGAACAGGAAACAACATTTGG	22
miR818f	403	AAGGAGCATTAGGATGGACCAT	22
miR1509a-3p	74	AGGCTTCCTTGATTAAAG	18
miR8126-5p	79	TCTGACTCCCAGATTACTGACATA	24
miR1445	1988	TCCCTTGTAGATCTAGTAGAAGAA	24
miR5640	109	TGAGATGAAGGAATTAGTATA	21
miR1046-5p	15	TGGAATTTCTTACTTTTTCAC	21
miR828a	10	CTTGCTCAAATGAGTATTCCA	21
miR2275c	10	AGAATTGGCAAGGAACAAAAGTGA	24
miR6106-3p	28	TCTAAGATCCGGTTACGTTGCAAC	24
miR7757-5p	5	ATAAGACCTTCAGGCTACTCCATG	24
miR529b	280	AGAAGTAGAGAGAGAAGCT	19
miR6280	82	TTAGCACGTAAGATTCTTGGT	21
miR8715	117	AGGGCTGGCAATGGGACGAGATGG	24
miR858-3p	1071	TGTACGACAGATAACGAAGAT	21
miR5485	1783	TGAACAACTGGAGAAGCAA	19
miR4995	73	CAGTGGCTTGGTTAAGGG	18
miR5643a	586	AGACTTTTAAGATGATGGTTG	21
miR857	41	TTGAATGTTGAATGGTTGGCA	21
miR1510a-3p	247	TTGTCGTTTTACCTACTCCCC	21
miR1168.1	1626	TTGTGGACAAGGCCAAGGA	19
miR7496a	564	AGACCAAATTGTTAGACGATGTGT	24
miR165b-5p	28	GAAAATGTTGTTTGGATGAG	20
miR8617	17	TCTTTAGCTTGGATGGTAGAT	21
miR6252	103	ATTCTTGGATTGGAGAGGGTT	21
miR5337b	61	TCTGGAACTGCAAGAATTTGA	21
miR952b	1185	AACGAGGATCCATTGGAG	18
miR7485	152	AAAGACCATCTTTGATTCGTTTGA	24
miR6285	16	TGTGAAAGTGTGAAATTAGGGCAT	24
miR1026a	282	TGAGAAAGATAGAGAGGACGA	21
miR5368	145	AGGGACAGTCTCAGGTAGACAG	22
miR1134	75	CAGAACAAAGAAGAAGAAGAAGAT	24
miR1114	446	AAGTAGAAAACATTGAGTCAG	21
miR4393b	378	TTTGAATAAGGGACACAGAGACC	23
miR1857-5p	17	TGGATTTTTTTGAAGCATCGG	21
miR173-3p	12	TGGATTCATCTGTGTAGGCGAAGA	24
miR5265	94	AAGTGATGTGTGGATGATGGTTGA	24
