# Supplementary material for: Identification of Novel and Conserved miRNAs in Leaves of In vitro Grown Citrus reticulata “Lugan” Plantlets by Solexa Sequencing
Source: Front Plant Sci. 2016 Jan 8;6:1212. doi: 10.3389/fpls.2015.01212 (PMC4705231; doi:10.3389/fpls.2015.01212)
Supplement: Supplementary Table S2 — Novel miRNA in ponkan sRNA library. [file Table2.XLSX]

## Sheet: Supplementary Table S2
Id	location	mfe	count	count(5p)	count(3p)	seq	struct	seq(5p)	seq(3p)
cre_miRNA-m0001	scaffold_129:14425:14691:+	-74.8	15	-	14	AAGGGATAACGCCTCCTTCGCCATCTTCTTCTGTCAGGACAATAGATCCTCATTTGTGGCCCTCAGCTCATCGCAATCCCTCTCCATTTGAGTTTTCTCTCCAGATAGGTCAGTAATGCGTTCTTGCAAAATTTTGACTTCTCGAGTAAGCTTGTCCTCGCGAGACTGTCGACTTTGGAGCTCACCCCTTAATTTGTCAACCTCTGATTGGGTGGCAACAAGAGAGTCGAGATCTAGAAGGCAGTGGCTGAGGAGAAAGGATGCCTG	.(((.((.....((((((.(((((..((((((((.(((((((.(((..((((..((.((......((.....)).......)).))..))))...)))(((.(((..((((((...((((....)))).....))))))))).))).....))))))).)).(((.(.(((((((((..((.(((((........((((.....)))).)))))))..))...))))))).))))))))))..))))).)))))).....)).))).	-	GAAGGCAGTGGCTGAGGAGAA
cre_miRNA-m0002	scaffold_1439:72:148:+	-21.2	567	-	555	GTTCGAGTAGCAGGGAAGTCGCCTTTGTTGGGAGAACCTGTGCCTCTCGGTTCGAGCGGAGACTTCTAGTCTGGGTT	..((.((..((..(((((((.(((((((((((((.........)))))))..)))).)).))))))).)))).))..	-	TCGGTTCGAGCGGAGACTTCT
cre_miRNA-m0003	scaffold_1:1110817:1110913:+	-45.2	10	9	-	CTGGAAGCTGACAGAAAGAGCAGTGAGCACGCAAAAGCAACATGTATACAATTATACAACTGCCTCTGTGTGCTCACTCTCTTCTGTCAATTTCAAT	...((((.((((((((.(((.((((((((((((...(((...((((((....))))))..)))...))))))))))))))))))))))).))))...	ACAGAAAGAGCAGTGAGCACGC	-
cre_miRNA-m0004	scaffold_1:1677653:1677764:+	-40.8	26	-	25	CCTCTTTGTGATCTTCCACAGCTTTCTTGAACTGTCTTGAATTTTCCGATCGATACCGGTGCATGATTAATTCCCAACACAATTCAAGAAAGCTGTGGAAAACTACTAAGAG	.(((((.(((...((((((((((((((((((.(((...(((((.((..((((....))))....))..))))).....))).))))))))))))))))))...))).)))))	-	ATTCAAGAAAGCTGTGGAAAA
cre_miRNA-m0005	scaffold_1:11697633:11697766:+	-29.4	19	-	19	CGATGGGTTCAATATTATTTTCTATGCTGTGCATGCCATTTGAATGAGGAGATAAAATTTCTTATTTTAAAAACAAGAGGTTGAAATTCGACTCCCCTCATGTATGTAGGGAGGAGAGTAGGTTGTTAAAAAAA	.........((((..((((((((...((.(((((((.......((((((.(((..((((((..(((((........))))).))))))..).)).))))))))))))).)).)))))))).)))).........	-	GTATGTAGGGAGGAGAGTAGGTT
cre_miRNA-m0006	scaffold_1:17934111:17934254:+	-38.2	10	-	10	TATGAGCCATGCATGCGGTCATGCATGTTGCATGCAATACCATGCAAGACTTATTTACGTATGGATTAAAGAGTGGTTGTTTGTTGGAGCAAGGCAAGGAAATTACCACGTCAAGCCACGTTGCGGATCGTGTGGAGAATCAAA	..(((....(.(((((((((.(((((((.((.((.....((((((.............))))))........(((((..(((.(((........))).)))...)))))..)).)).))).))))))))))))).)...)))..	-	AGCCACGTTGCGGATCGTGTG
cre_miRNA-m0007	scaffold_1:18203087:18203161:+	-28.3	9	9	-	GCTCGGTGAATTAAGAATGTTGGGCCGTCCAGAATTTATCTGGATGTAGCCCAGTTTTTAATTCTTTTAACAGCC	(((....(((((((((((..(((((((((((((.....))))))))..)))))))))))))))).......))).	TTAAGAATGTTGGGCCGTCCA	-
cre_miRNA-m0008	scaffold_1:20597540:20597724:+	-46.3	30	-	29	TGGGCTTCTTGGGTGTGATATCTTAGATTCCACATCCATACCCATGAGAGGAAGAAATTTGTACAAAAACAAAGAAAGGGAGGAAACCTTTTCTCGAATTCAGATGGGACATAGTGTGCTTTAAAGAGGTTAAACAATGGGTGGCATTTGGGGTTAGAATTTGTGGTATTGGGCCAAAAGAGTTC	.(((((.(((.(((.(((((((.((((((((((((.....(((((..(((...((..(((((......)))))(((((((......)))))))))...)))..))))).....)))))(((((((...((((..(...)..)))).)))))))...))))))).))))))).)))..))))))))	-	TTAGAATTTGTGGTATTGGGCC
cre_miRNA-m0009	scaffold_1:20627768:20627844:+	-25.5	5	-	5	GCCTTTAGTATGAGTGGTGAACCACTACCCTCAAAGTTAAACATGATTATGAGGATAGTGGTTCGAGTTCCTATGGA	.((..(((...((((..((((((((((.(((((.(((((....))))).))))).)))))))))).))))))).)).	-	TATGAGGATAGTGGTTCGAG
cre_miRNA-m0010	scaffold_1:20985879:20986004:+	-53.8	75	-	73	TAGTGCTTGGCACAGGTAAAGATGAGAGAAAAACATGAGAGAAGAGAGAAATTTGGTCTCTCTACCCATCCACTCTCTCCTTTCTTTTCTTCTTTTTCTCTTATCTTTTATCTGTGCTTAGCATTT	.((((((.(((((((((((((((((((((((((...((((((.((((((....(((.........))).....)))))).))))))......))))))))))))).)))))))))))).)))))).	-	TTTCTCTTATCTTTTATCTGTG
cre_miRNA-m0011	scaffold_1:22727942:22728089:+	-58.5	16	16	-	TTTTTTTTTAACGTGAAGTTGGTGTGACAGGCAACTCGTCGCACTAAATTTTTGCGACTACTGCCTGTCGCAGTAAAAGACAGTTTCGATACAACTTACTCTTGGTGCGACAGGTTGCCTGTCGCACAAATTTAGCGGGACAGGCGCG	...........(((.(((((.(((((((((((((((.((((((((((....(((((((........)))))))....((..((((.......))))..)).)))))))))).))))))))))))))).))))).)))...........	ACGTGAAGTTGGTGTGACAGG	-
cre_miRNA-m0012	scaffold_1:25748198:25748305:+	-38.4	14	1	13	AAAAAACGAAAGCGATATTGGTGAGGTTCAATCCGAAGACGGATTTACACATTGAAGTTGTAAAAGACGATCTCAGATTGAGCCGCGCCAATATCACTTAATTTATAA	.........(((.((((((((((.(((((((((.((.((((..(((((((......).))))))...)).)))).))))))))).)))))))))).))).........	CGATATTGGTGAGGTTCAATC	TTGAGCCGCGCCAATATCACT
cre_miRNA-m0013	scaffold_1:98362:98470:-	-18.4	7	7	-	ACGTATTGATATGGAAGATAAATTACACGACTCTAAAAAGTAATTAAATATTATAGATTCAGATATATTTTCTCATATTCATTTATTGTTTCTTAATAATACAATACGA	.(((((((((((((((((((.(((....((.((((...((((......)))).)))).)).))).))))))).))))).....(((((((....)))))))))))))).	ATGGAAGATAAATTACACGACT	-
cre_miRNA-m0014	scaffold_1:4773100:4773245:-	-47	14	13	-	GAGGTGGGGGCAGGGAAGGGATATAACTCAGCGGCAGAGTGTCACCTTTAGTTAGAGCTATGTTTGCAACTGCAGGATTCAGCTTGACTCTGGGAACATCGACTCTTACGTGCATGGGAACTAATCTTTCATCTGTCACCCTCTCT	((((.(((((((((((((((.((...(((((((..(((((....(((..(((((.((((...(((((....)))))....)))))))))..))).......)))))..)))...))))...)).)))))).)))))).))))))).	CAGGGAAGGGATATAACTCAGC	-
cre_miRNA-m0015	scaffold_1:4860959:4861027:-	-44.7	6	-	6	ATACACAACCTACAAGAACCACACAAATTATGAGACCCACATAATTGTGTGGTTCTTGTGGGTTGTGTA	.(((((((((((((((((((((((((.(((((.......))))))))))))))))))))))))))))))	-	CATAATTGTGTGGTTCTTGT
cre_miRNA-m0016	scaffold_1:6616658:6616733:-	-25.1	7	7	-	CAACGAAGAGAGGGAGGAGAGACAGAAGAACATAAAACAAACCAAGTCCCTTTTGCTCTTCTTCCTTCCTTTTTTT	....((((.((((((((((((.((((((.....................)))))))))))))))))).))))....	AGGGAGGAGAGACAGAAGAACA	-
cre_miRNA-m0017	scaffold_1:11208206:11208473:-	-54.6	10	9	1	ATATAAAGTTGGGACTACAAGAGGTGATGTGTCATCACTATTTCTCATCTTTTTATATTTTCTATTATCTAATAAATAGAGAAATTTTTTTTTAGATTTGACGTTTCATCTTCTTATAATTAATTTAATTGTTATTATACAATAACAATTATGTAAACGTTTTCATGAGGCATGTTCTTTGTAATAAACATCCAAGGGGGAGTGTTATACATTTATTAAAATAAATGTTGATATTCATAACATATATCTCTTAGTCTCTACACTATCT	.......((.(((((((..(((((((.(((((......(((.((((((.........(((((((((........)))))))))................(((((((((.................(((((((((((....))))))))))))).)))))))...)))))).)))(((((((...........)))))))((((((((.((((((((....))))))))))))))))...))))))))))))))))))).)).......	GGGACTACAAGAGGTGATGTGTC	CATATATCTCTTAGTCTCTA
cre_miRNA-m0018	scaffold_1:13931086:13931163:-	-23	38	37	-	CCACAGTTGCATTCAGTCATTGGATGTCAGTAGAACCCACTTATTTAAGTACATTCAACGGTTGGATAAAATTGTGGC	((((((((..((((((((.((((((((...((((.........))))...)))))))).))))))))..)))))))).	ATTCAGTCATTGGATGTCAG	-
cre_miRNA-m0019	scaffold_1:15209053:15209175:-	-55	168273	168238	-	GGTGATGCTGGTGACAGAAGATAGAGAGCGCAGATGATGATATGCTCTAATGGAGTTTGTATATCACTCCTTTGTGCTCTCTGTGCTTCTGTCATCAGGCCAATTCAGTCCCTCCCCTCACTT	(((((..(((((((((((((((((((((((((((.((((((((((.............)))))))).)).)))))))))))))).)))))))))))))...................))))).	GTGACAGAAGATAGAGAGCGC	-
cre_miRNA-m0020	scaffold_1:15979683:15979869:-	-37.5	12	11	-	AATGCCAAGTAGGGATAGTTATAGATGGAGGTTGAAATTCTGTCTTAAAACTTAGACTTTGGTTGAGTTTCATGAGTATGCGTAGCAGAGCCAAGAAAACCAAAAAGGGTAGAAAATATCTCAAGTTTGGGGGAAAATTTTTGTTGAACTGTGCCTATTATGAAATAAATTATGTTCTAATGGTTTA	.......((((((.((((((...((((((((((....((((((((........))))(((((((..(((.(((....)))...)))..)))))))....(((((..(((((.....)))))....))))).)))))))))))))).)))))).))))))......((((((((......))))))))	AGGGATAGTTATAGATGGAGGTT	-
cre_miRNA-m0021	scaffold_1:16615074:16615185:-	-64.5	8	7	-	TACCACAATAAGGACCTGTTTGGGGCAGCTGCGCTGCCACCGCGCAGCTGCTCCCCAGGCCAATTTTAGGGGAATAGCGCAGCTGCCCCAAACAGGTCCTAAATTTGATTAT	.....(((..(((((((((((((((((((((((((((......))))(((.(((((............))))).))))))))))))))))))))))))))....))).....	AGGACCTGTTTGGGGCAGCTG	-
cre_miRNA-m0022	scaffold_1:20969016:20969089:-	-34.6	9	8	-	TTCGGATTATACTTTTGAAGTATCAACGGAGTAGAATTAAAGGATTTGTTGATACTTCAAAAGTATAATCTTAT	...(((((((((((((((((((((((((((..............)))))))))))))))))))))))))))...	ACTTTTGAAGTATCAACGGAGTA	-
cre_miRNA-m0023	scaffold_1:21925387:21925476:-	-35.5	719	698	4	CTTTCACTCTTTTTGTTGCATGATGCTGATAATGAATGTAGGTCATTGATACTTTTCACTACCCGCATCATGCAACAAAAGAGTTGAAGT	((((.((((((((.((((((((((((.(.((.((((.(((.........)))..)))).)).).)))))))))))))))))))).)))).	TTTTGTTGCATGATGCTGATAA	ACCCGCATCATGCAACAAAAG
cre_miRNA-m0024	scaffold_1:23129475:23129681:-	-53.4	56	-	55	TTATCCATGGGACTGGGATACCCCATTATCACCGCATCTTTATTTTGCTTTCTTTTTTTTCCATTTCCTATTTTGCTTTTGTAGTATTTAGTACTCGTCCGACTAACATAACTTTTGTGCATTGGGTGCAGTTATGGAATCGACGGGTGATGCCTTTGACGCCTTTTTCCAAGTGGTAGTGGGCGGTGCTTCCGGATTTCAGGATTC	..((((.(((((((((((((((((((((((((.(((.........))).........................(((....)))(((((....(((((((.((....(((((((...((((.....)))))))))))...))))))))))))))...................))))))))))..)))).)))))).)))))))))..	-	TAGTGGGCGGTGCTTCCGGAT
cre_miRNA-m0025	scaffold_1:25699232:25699366:-	-51.6	34	-	33	ATATATGGGTTTGCCTACCTTACTTTTAACGTAAAGTACGCTCTCTCACACAGCTGAGAAATTGATCCTAGTGGGACTCATTACTGTAAAGAGAACTGTACCTTACGTTAAACGTAAGGTAGCAGCTCTCATATA	.((((((((.((((.((((((((.((((((((((.(((((.(((((...((((.((((.......((((...))))))))...))))..)))))..))))).)))))))))).))))))))))))..))))))))	-	ACGTTAAACGTAAGGTAGCAG
cre_miRNA-m0026	scaffold_1:28445008:28445090:-	-26	576	-	555	TCCCCAGTTCGAGTCACAGAGAAGTCGCCTTTATTGAGAGAATATGTGCCTCTCGGTTCGAGCGGAGACTTCTAGTCTGGGTT	..(((((........((..(((((((.(((((((((((((.........))))))))..))).)).))))))).)))))))..	-	TCGGTTCGAGCGGAGACTTCT
cre_miRNA-m0027	scaffold_1:28535329:28535462:-	-28.2	97	-	97	CATGGATTCAGGGGAAATGTCATAATTAACCCTTTCTTTTTCTCTCTCTTTCTCTCTCTGACTGTCTCTTACAAAATGGATGTAATGTAAATGGAATATTAGGGGGCTGTGATGATATTTTCCCAATGACCAGA	..(((..((((((((((((((((.((...(((((....((((............(((.....(((.....)))....)))............))))....)))))...)).)))))))))))))..))))))..	-	GGGGCTGTGATGATATTTTCCC
cre_miRNA-m0028	scaffold_1:28593476:28593579:-	-49.8	165	-	164	ACGAGAGAGCTACTGACAGAAGAGAGTGAGCACACGCAGGTAATTGTATTAGAAAATATCTTTGCAGGTGCGTGCTCGCTCCTCTTCTGTCAGCGTCATTTTTG	.((((((.(...(((((((((((((((((((((.(((..((((..(((((....)))))..))))..))).))))))))).))))))))))))...).))))))	-	TGCTCGCTCCTCTTCTGTCAGC
cre_miRNA-m0029	scaffold_240:9247:9479:+	-85.6	134	-	133	CGTGGGGCTGGCCAACTTCGTCCGCCGGACTCGGAATGGCGCGAGACTTTGCAAGCGGCCTCCGTGTGCCAAAAATAGGCCCCGGGCACAACCGAGCCCAAAAATAACCGCCCGAAGGACGGGGCGCCAAGTTCGTCCAGCGGAAAAAGGCCACAAAAACGGGTGGGCTATAGCCTTGGGGGGTGGGGCTGGCCAACTTCGTCCGCCGGACTCGGAATGGCAATAGACTTTGC	.(((((((((((((.((..(((((.(((((..((..((((..........(((.((((...)))).)))........((((((((((........)))).......(((.(((((.(((((((........)))))))...((....((.((((........)))).))....))))))).))))))))).)))).))..))))).)))))..))..))))..))).))))))	-	GTCCGCCGGACTCGGAATGGCAA
cre_miRNA-m0030	scaffold_2:2312730:2312807:+	-25	103	-	100	AAACTCAGGAGTGGTGATGTGGCAGAGAACTGGTTTAACAGGGAAGACCAGTTTTGTAGCATACAAGGTTGTGAGACA	...((((.((.(..((.((((..(.(((((((((((........))))))))))).)..)))))).).)).))))...	-	ACCAGTTTTGTAGCATACAAGG
cre_miRNA-m0031	scaffold_2:11868164:11868241:+	-31.4	8	1	7	ACTATGGTACCACAGTTGTATGGTACCACAACTGGATCCAATCATTAGATTCAGTTCTGGTGACAACTGTGGGTTAGA	.(((.....((((((((((....(((((.(((((((((.........))))))))).)))))))))))))))..))).	TTGTATGGTACCACAACTGGATCCA	GATTCAGTTCTGGTGACAACT
cre_miRNA-m0032	scaffold_2:12857283:12857429:+	-40	79	-	79	CCCGAATTTGCCCCGATTTTGTGCCCCGAAAAACAAAACGCTTTCCTTTTTGCTTCATTTGCTTTCCACTTAGCTTTCACTTTTGCTTTCACTTTCCACGTGTTGCTTTATTTGCTTTCGGGGAGCAAATTCGGGGTACAATTTTGA	...(((((((((((((.(((((.((((((((..((((..............((..(((.((..........(((..........))).........)).)))..))....)))).)))))))).))))).)))))))).)))))...	-	TTTCGGGGAGCAAATTCGGGGT
cre_miRNA-m0033	scaffold_2:16279585:16279684:+	-38.1	7	6	-	CGAGAAAGTTTGGGAAAGCTTTAAAACCGCACAGTTTTAAAGCATTATGAAATTAACATTTTAAAACCGCAGGATTTTAAAGTTTTTCCAGACTTTCCCA	...(((((((((((((((((((((((((((...(((((((((..(((......)))..))))))))).)).)).)))))))))))))))))))))))...	TGGGAAAGCTTTAAAACCGCA	-
cre_miRNA-m0034	scaffold_2:18577686:18577795:+	-22.9	5	-	5	TTATAGAAGGCTAGAGATTTTATTATTTTTTTTGCTATGCTTCTAACAAAGAGAAGCTGAGCTTATATAAGAGGAAAACCAAGGAAAAGGATAGGACAGGGCCCCTATCA	..((((..((((.....(((((((.(((((((((((..((((((.......))))))..))(((......)))......))))))))).)))))))...)))).))))..	-	CAAGGAAAAGGATAGGACAGG
cre_miRNA-m0035	scaffold_2:18645057:18645134:+	-24.6	104	1	100	AAACTCAGGAGTGGTGATGTGGCGGAGGACTGGTTTAATAGGGAAGACCAGTTTTGTAGCATACAAGGTTGTGAGACA	...((((.((.(..((.((((..(.(((((((((((........))))))))))).)..)))))).).)).))))...	GGTGATGTGGCGGAGGACTGGTTT	ACCAGTTTTGTAGCATACAAGG
cre_miRNA-m0036	scaffold_2:20176704:20176792:+	-25	16	16	-	AAATGAAATTTTATTCGTTGTAGATCTACGGTTAAAATTTTAATTAACGAAATTTTGACTATATATTTATGGCGAATGGAAACTCCTTG	....((..(((((((((((((((((.((.((((((((((((.......)))))))))))).)).)))))))))))))))))..))....	TTATTCGTTGTAGATCTACGGTT	-
cre_miRNA-m0037	scaffold_2:24376073:24376243:+	-41.8	5	-	5	ATTTTTATTTTATTAAATTTAATAAAATAAATATGTTTATAATTATTATTTTTAATAAATATGATATTATTTATTTGATTAAATATTATTTATTTATTTAATTAGGTGGGACCCATAGAGTGGGAGTCCCACTCCCCCCTTAAAAATGGTAAGTAAACACTAGAGTGGAAG	...((((((((((((....))))))))))))..(((((((..(((((((((((((((((((......))))))).((((((((((.........))))))))))((((((((((........)).)))))))).......)))))))))))))))))))............	-	CTTAAAAATGGTAAGTAAACACT
cre_miRNA-m0038	scaffold_2:25533868:25533974:+	-29.9	13	13	-	ATACAAAGCCGAGCTCTTGGTAGAAACAGAAGTCTTTTAACAAACACAATCTCAAATGGCTTCTGTTTCTTCTCCAATGGCCAGCCAGCTCAAAAGTAGCTTTACTT	.......((.(.(((.((((.(((((((((((((.......................)))))))))))))...)))).)))).)).(((((....).))))......	GAGCTCTTGGTAGAAACAGAAGT	-
cre_miRNA-m0039	scaffold_2:25552289:25552394:+	-40.3	663	-	663	CGAGACAACTTTGTTTGACAATGAGAGAGAGCACACCCGTCAGCATTCGTGCAAATGGCAAGGCTGTCTACTAGCGTGCTCTCTACCATTGTCATACGATTTGCTT	.(((.(((..((((.((((((((..(((((((((.(..((((((.....(((.....)))..))))...))..).)))))))))..)))))))).)))).))))))	-	GTGCTCTCTACCATTGTCATA
cre_miRNA-m0040	scaffold_2:25566913:25567016:+	-40.9	666	-	666	ATACAAATTTGCTTGACAATGAGAGAGAGCACACCTGTCAGCATTCGTGCAAATGGCAAGGCTGTCTACTAGCGTGCTCTCTACCATTGTCATAAAATTTGCTT	...(((((((...((((((((..(((((((((.(..((((((.....(((.....)))..))))...))..).)))))))))..))))))))..)))))))...	-	GTGCTCTCTACCATTGTCATA
cre_miRNA-m0041	scaffold_2:25618084:25618187:+	-40.9	666	-	666	ATACAAATTTGCTTGACAATGAGAGAGAGCACACCTGTCAGCATTCGTGCAAATGGCAAGGCTGTCTACTAGCGTGCTCTCTACCATTGTCATAAAATTTGCTT	...(((((((...((((((((..(((((((((.(..((((((.....(((.....)))..))))...))..).)))))))))..))))))))..)))))))...	-	GTGCTCTCTACCATTGTCATA
cre_miRNA-m0042	scaffold_2:25686872:25686966:+	-51.3	120	117	-	TTATGTGCAACAAGCAGTGGGACAGGTGCCTGTCGCACATAAACACAGTGTGTTTATGTGAGACATGCACATGTTCCACTGCCTGTCTCATTTGT	....(((..(((.(((((((((((.((((.((((.(((((((((((...))))))))))).)))).)))).))))))))))).)))..)))....	CAAGCAGTGGGACAGGTGCCT	-
cre_miRNA-m0043	scaffold_2:27878219:27878406:+	-40	10	-	10	TCAAATGACAATTCTATCCATGAGGCCAAGCCCCGATGTTAAGTAATTCACTAAGTATAGGAAGACTACAATATTGAATTCTTACATAACTTCATACTCTCTCTTACTTTTGCCATCACTTTAGTTGAATCAACTTAACAACGAGCACCAATGGGCGTTTGGTCCAGTGGGAGAACCCTTGCACTTAC	.....((.(((((((.(((((..((((((((((((.((((((((.((((((((((((.(((((((.........((((............)))).......)))).))).))).......)))).)))))..))))))))...........)))).))))))))..)))))))))...))))).....	-	TTTGGTCCAGTGGGAGAACCC
cre_miRNA-m0044	scaffold_2:31741401:31741546:+	-42.8	11	11	-	ATTCTCCCGGTCAACGAATACAAGCTGCCAGCCTGATCTCAGGGGGTCCTCCAAATGGCCTTCAAGGCCAAACATGCGAGCTAGTTCACTGCGCAGCTCATGGTAGCTACTGAATTTGGTGATATCCAGTGATCTACCGAAGGAAC	.((((..((((((.(((((.((((((((((.((((....)))).((....))...((((((...)))))).......(((((.((.....))..))))).))))))))..)).))))).)))..............)))..)))).	TCAACGAATACAAGCTGCCA	-
cre_miRNA-m0045	scaffold_2:32178928:32179084:+	-74	34	-	34	AAAGAAGGGCAATCAAAGCATTTACAATTGAAAGAACAATTGAATTTTGCTACCTTACGTTTAACGTAAGGTACATCCACTCACACAATTTATCTGTGGGCTCCACTAGTGAGAGGGATGTACCTTACGTTAAACGTAAGGTAGCAGCTCCCTTGTT	.((.(((((...............((((((......))))))....((((((((((((((((((((((((((((((((.(((((...........((((...))))..)))))..))))))))))))))))))))))))))))))))..))))).))	-	ACGTTAAACGTAAGGTAGCAG
cre_miRNA-m0046	scaffold_2:34390169:34390282:+	-46.5	7	7	-	AGGAATAACAGTGCAGTCCTCCTTTGGCGTGCAGATTGCAAAGAGATAATGCATATTATTTCATTCATTTGCATCCTTCTGTTTGCCAAAGGAGAATTGCCCTGCCATTCACTC	..((((..(((.(((((.(((((((((((.(((((.((((((((((((((....)))))))).....))))))....))))).))))))))))).))))).)))..))))....	GTGCAGTCCTCCTTTGGCGTG	-
cre_miRNA-m0047	scaffold_2:34395814:34395943:+	-61.8	611	2	609	GGAGAATTCCAGGGCAATTCTCCTTTGGCAGAAAATATTGCGCTTGTACGTACACGCACGGTGTAGTACTTGCACAGGCGCTATAATATATAATATTTGCCGCCAAAGGAGAATTGCCCTGCCATTCAAC	...((((..((((((((((((((((((((.(.(((((((((((((((..((((((((...)))).))))....))))))))..........))))))).).))))))))))))))))))))..))))...	GGCAATTCTCCTTTGGCAGA	CGCCAAAGGAGAATTGCCCT
cre_miRNA-m0048	scaffold_2:35678674:35678858:+	-51.5	94	93	-	ATATCATTAAAATCCTTATTGTCGGGGCTACGTAATAGTACAATTATTACTAGCAAAAAGCTTCCATTCGCATTAAATTTTTGATCAAAATTTTGAAAGCTGAAATTTTGATTATGAATGAAAATTTCTCTACCCAGGATAGTTGCACCATTGCGTAGCTTTGATAATAATGATTCTATTGGCAT	...(((.((.((((.(((((((((((((((((((((.((.((((((((...(((.....)))..((((((...........((((((((((((((.....)))))))))))))))))))).................)))))))).)).))))))))))))))))))))).)))).)).)))...	AATCCTTATTGTCGGGGCTAC	-
cre_miRNA-m0049	scaffold_2:2581340:2581480:-	-33.2	6	-	6	TTTAGATAGAATGATATAAAGGTGGGCATGAGTTGTGTTGGATAGGGTTAGTGAAATTCTAACCTAGTCTAAAATCCATCCAACTTAACTAAATAAAATTTTTTAACCCAATTCTACCCAAACCTTATATCATCTGGTTGA	.((((.((((.((((((((.((((((...((((((.(((((((.(((((((.......))))))).)))))).................((((........)))).).))))))..)))..))))))))))))))).))))	-	ATTCTACCCAAACCTTATATC
cre_miRNA-m0050	scaffold_2:4034690:4034913:-	-39.8	14	-	14	TTGTTAATAAATTTTTATGGTATAATATGGATATTTTGATGGATAATTGTTAATAATATGTACTATTAATAATTCATTTTTTAATCAAAAAAATGTATTGTTAATAACAAAATAAAAAAATTGTGTATTGAAAATTTACGTTAATTTTTTTGGTAAATTTTTCTTTTTATCTTATTTTGAGTTTTAAGAGTGAAATAGTCAATTTGCCATAATTCTGTTAACTT	..(((((((.....((((((((.(((.(((.((((((((((.((((((..........(((..((((((((((.((((((((.....)))))))).))))))))))))).........)))))).))))((((((((((.............))))))))))(((((...((((...))))....))))).)))))).))))))))))))))...)))))))..	-	AATAGTCAATTTGCCATAATT
cre_miRNA-m0051	scaffold_2:5511999:5512124:-	-36.2	5	-	5	CGGCTTGCCGATTCGCTTGGGAAACAAAAAATCCGGAAATCCGGTTCTTGGTCAGAGAGTTGAAAGCCGAAAACGGCTTACCGAAAAACAAAATCCGGTTATCCGATTGTTGTCCCGAGAGCAACC	(((....)))...(.(((((((..(((..((((.(((...((((...(((......(.((...((((((....)))))))))......)))...))))...))))))).)))))))))).).....	-	GGTTATCCGATTGTTGTCCC
cre_miRNA-m0052	scaffold_2:6462574:6462813:-	-48.9	8	-	7	TTTGAATGAGTAGATCCGCATCTTTTGGTGTCACCAGAAAGTAAGTCATGGTTATGACATAGTCATTAAAATATTTGGTCGGATAATCATGCATAGTCTCGAAAACTAGAAGATTTCTGTAGAAACGCTCTGTGGAATCAAACAAACTGAAAATCGGAATTTCCAGAGTCCCTTTATCGAATTTGATGTCAAGTAGATTTTTGTTTGATCCTGATTTAAACTTGACGCCAGCTCGATCAA	.((((.(((((((((....))))..((((((((..((....(((((((.(((((.((((.((((......(((((.(((..(((((((.((((.((((((........).)))))..))))))...((((((.(((((........((((...)))).)))))))))))....)))))..))).)))))......))))..))))))))).)))))))..))))))))))))))).))))	-	CCTGATTTAAACTTGACGCCA
cre_miRNA-m0053	scaffold_2:8093618:8093764:-	-78.3	8971	7107	1856	TGCAAAGAGGTAGAGAAGTCCCGCAGGGGCGACATGAGATCACATGCAACGCATTGCCTAATGCCTATACATTTGGTGTGGTGGGAGTGTTTGTGTTTATGTGTGTTCTCAGGTCGCCCCTGTGGGATTTCTTCTACCATTTTTTTC	...((((((((((((((((((((((((((((((.(((((.((((((.((((((..((((..((((.((((.....))))))))..)).)).))))))..)))))).))))).))))))))))))))))))).)))))).)))))...	CCGCAGGGGCGACATGAGATC	TCTCAGGTCGCCCCTGTGGGA
cre_miRNA-m0054	scaffold_2:11012193:11012473:-	-82.8	10	-	10	CCATTAGTGAGGGTGATAGGTCCCCCTTAGTGCCTCTAGGAGTGGTAACTCATATTCTGAGCTCCCTCGCCCTGGGAGTGCTTCGTATCAGCCCGTGTTTTTCCAGTAAACAACCAACCCACCATTTTTGAAAAAAAGGGTGGGTCATCCAAGCCCAAGGTTCCAGCTCATTCCTTAGACCGGCCTCCCAAGTCTCATTCTACCACAATTTTAAAATCTGGTAACCTTTATTCACTAGGCACTAGAAGGGCTACTTTGGGGGACTTAGAACAGATTAGAAC	((........))((..((((((((((..(((((((..(((((((((..((((.....))))(((((.......))))).(((.......)))...(((((.......)))))....(((((((.(((((....))))))))))))......((((...))))...)).))))))).((((.((....))..)))).....................((((((..(((.........))).)))))).)))).)))..))))))))))..))..........	-	CTACTTTGGGGGACTTAGAAC
cre_miRNA-m0055	scaffold_2:11672891:11673008:-	-57.8	33	-	33	AGACTTAACTTCTTCTAAACTCTCTCCCTCAAGGGCATTTCTGTACTTTGTTAGAACCTGAGTTCAAAGAAGATGATAGGATAGCCCATGAGGGAAGAGCTTAGAAGGAGTTGGGTTC	.(((((((((((((((((.((((.(((((((.((((..((((((.((((....((((....))))...))))...))))))..)))).))))))))))).))))))))))))))))).	-	TGAGGGAAGAGCTTAGAAGG
cre_miRNA-m0056	scaffold_2:12410798:12410939:-	-59	8	-	8	GGGGTCTTACATGAATATAATATCATTGTTTGTTAGCCAAGGATGACTTGCCTGCACCTTGATTGCAAGACGAGGGTTTCAAGTGGCTGGAAGCCTCTCTTGTTTGGTTGCCAGGCAGTCTCCTTGGCTAAGTCACAGGCTC	.((((((.((((((........))).)))...(((((((((((.((((.(((((((((......((((((.((((.(((((......))))).))))))))))..)).)).)))))))))))))))))))).....))))))	-	AGGCAGTCTCCTTGGCTAAG
cre_miRNA-m0057	scaffold_2:12415136:12415274:-	-51.8	8	-	8	AGAGGGGTCTTGCATGAAGATAAGAGTAATTTTTGTTAGCCAAGGATGACTTGCCTGCGGCTTGCAATATAATTAGGTTTCAAGCTTTGAAGCCTTTTGTTTGGTTGCCAGGCAGTCTCCTTGGCTAAGCTGACAGCTT	......(((((.....)))))..((((..((....(((((((((((.((((.((((((((((.((((.......(((((((((...))))))))).))))..))))).))))))))))))))))))))...))..))))	-	AGGCAGTCTCCTTGGCTAAG
cre_miRNA-m0058	scaffold_2:12475081:12475218:-	-47.5	8	-	8	GGGGCCTTACATGAAGAGAGGAGAAATGTTTGTTAGCCAAGGATGACTTGCCTGCGTCATGCAAGAGGGTTTCGAGTAGCTATAGAAAAGCTCTACTGTTTGGTTGCCAGGCAGTCTCCTTGGCTAAGCTGACAGCCT	....((((.(.....).)))).....((((.((((((((((((.((((.(((((((.((.(((..(((((((....((....))...)))))))..))).))..)).)))))))))))))))))).))).))))....	-	AGGCAGTCTCCTTGGCTAAG
cre_miRNA-m0059	scaffold_2:12521403:12521549:-	-43.1	8	-	8	AGGGAGGTCTTACATGAAGATAAGAATACTATTTGGTAGCCAGGGATGACTTGCCTGCGGCTTCCAATATTGCTAGCTAGGTTTCACCATCATCAATTAAAGCTGCTGTAGACAGCCAGGCAGTCTCCTTGGCTAAGCTGACAGCCT	.(((..(((........(((((.......)))))..((((((((((.((((.(((((.((((..((....))..)))).(((...))).............((((.......)))))))))))))))))))))))....)))..)))	-	AGGCAGTCTCCTTGGCTAAG
cre_miRNA-m0060	scaffold_2:13164151:13164411:-	-51.1	8	7	-	TTGTGTTGCGACTTTGATGATTGATAGGGGGAGTTTTTATTCTTTTTGATGATGAAGGGGGAGAATAATTTAATATGTGTTATAAAAAGTGTTATGAAAATATGCATATATCCAGGGGGAGTATGCTTGTATGCAGGGGGAGTCTTGTTCAATAATCTTCAAATCAATTTTGTTTTAACTTGCATTGATTAAGGGGGAGCTTTTCATACCTAGATTAAATTTTTTATAATGTGTTTTGTCATCATCAAAAGGGGGAGATTG	..((.((.(...(((((((((.(((((((.(.....(((((((((((..........)))))))))))..........((((((((((((..((((((((((.((((((.(((....))))))))).)))..((((((....)))))).......(((((.((((((...(((........)))))))))...)))))...)))))))..........)))))))))))).).))))))))))))))))...).)).))..	ACTTTGATGATTGATAGGGGG	-
cre_miRNA-m0061	scaffold_2:13369243:13369344:-	-43	77	-	77	AGGAGTAAAGTTTGATGTTGGCATAGCTCAATCCGATCAAAATTCTCAGTGCAGCTGAGTCCTTTATTCTGATTGAGCCGTGCCAATATCACATTCATTCTC	.(((((..(((.((((((((((((.((((((((.((..(((...((((((...))))))...)))..)).)))))))).)))))))))))).))).))))).	-	TTGAGCCGTGCCAATATCAC
cre_miRNA-m0062	scaffold_2:14089187:14089441:-	-47.9	7	-	7	TGATGATGTGGCGCAATCCTGAGCGTCCAAACTGTTTTTAATCCGATGGCCATGATTTACTCCATGTATCTATAAAAAGGGGGCCTCCCCCTCTAATTTGATATCTCTGAATCCATTTTTGGGATCCATTTTCTGTAATTCCTTCTCCATCTTGTATTATCTTTGTATTTTAATAAATTCCTATTTTGCTCCTAGTTCAATTATGAGTGGCTAATTTCCTTTCAAGCTTGGGCTGAAGGTGAAGTCTCAACATGT	.(((((((((((((........))).)))...............(((((....((.((((.....(((((.......((((((...)))))).......)))))....((.((((....)))).))........)))).)).....)))))...))))))).....................((((((((..((((((((...((((.((.......)).))))...))))))))..))))))))..........	-	AAGCTTGGGCTGAAGGTGAAGT
cre_miRNA-m0063	scaffold_2:15090532:15090823:-	-71.5	13	12	-	ACATAAGTACCACTGTAGTTATGAGTGATAGGCACCTGTTGCCTTGTTTGTTGCACATAATTCAACATGTCACACATAATCATAGTATATGCGACAATAATTTTTTGAGGTCATAACTTAGGCTACACATATCCATTTTAGGCGTACAATATACTTTTTGGAAGTTTTCAATGAGACGAATAAAACCCAACACTTTTTTTTGTTCTACCCTACGGTCAAACAAAAAATTTACCTCAATTTAAGTGTGACAAGCACATAATGTTGCCTATTGCTCATAATCATAGTTTGTGTG	((((((.....(((((.(((((((((((((((((.(.((((...((((((((((((...........((((.((.(((.......))).)).))))........(((((((.........((.........((((((..((((...(((........)))...))))..)))).)).........))........(((((((((..(((....)))..)))))))))...))))))).....))))))))))))..))))).))))))))))))))))).))))))))))).	CACTGTAGTTATGAGTGATAGGC	-
cre_miRNA-m0064	scaffold_2:17404756:17404932:-	-86.9	7	-	7	CGACACTCATCACCATTAATCTATTCTATAATAGATTCGTGCACTTGCGAGTTCAATAAAATTTGCACAACATTGATCTTGCTAAATATGAATAGTAATTGATTGTTTTGTGCAAATTTTATTGTAGTCACAAGCGCACAAATCTATTGTAGAATAGATTTTATGGTGATGAGTATC	.((.((((((((((((.((((((((((((((((((((.((((.((((.((.(.(((((((((((((((((...(((((((((((........))))))..)))))..))))))))))))))))).).)).)))).)))).))))))))))))))))))))..)))))))))))).))	-	TATTGTAGAATAGATTTTATGGT
cre_miRNA-m0065	scaffold_2:18376418:18376543:-	-36.2	5	-	5	CGGCTTGCCGATTCGCTTGGGAAACAAAAAATCCGGAAATCCGGTTCTTGGTCAGAGAGTTGAAAGCCGAAAACGGCTTACCGAAAAACAAAATCCGGTTATCCGATTGTTGTCCCGAGAGCAACC	(((....)))...(.(((((((..(((..((((.(((...((((...(((......(.((...((((((....)))))))))......)))...))))...))))))).)))))))))).).....	-	GGTTATCCGATTGTTGTCCC
cre_miRNA-m0066	scaffold_2:18576598:18576707:-	-20.3	5	-	5	TTATAGAAGGCTAGAGATTTTATTATTTTTTTTGCTATGCTTTTAACAAAGAGAAGCTGAGCTTATATAAGAGGAAAACCAAGGAAAAGGATAGGACAGGGCCCCTATCA	..((((..((((.....(((((((.(((((((((((..((((((.......))))))..))(((......)))......))))))))).)))))))...)))).))))..	-	CAAGGAAAAGGATAGGACAGG
cre_miRNA-m0067	scaffold_2:20467785:20468119:-	-60.8	12	-	11	AGCTTATTTTACTCCTTTATGCAAAACTTTTCTTTTATTTAGTTTTAATTTTCTGATTCATTCTGCATGTCTTTTCATTTAGTGTATGCATGTGTAGTTTGTGTTATTTTGTTTTTTGTGCTTGTGAGGACACAACACCTCTCAAGTTTGGGAGTAGGTTGTGTTATTGTGTAAAATTTTTGTGAGTGCATGTGTTTGTATTGTGTGTTATGTGAAGCTCTGTTATCTACTATTTGTGTATGGATTTGAAAACCTAATGAAGATAAATTGAATGTTATTCAATATTTATGAGAATGCCAAGTAGGGATAGTTATAGATGGAGGTTGAAAATTTGT	.((..(((((...(((((((....((((.((((..(((((.((....(((((((((..(((((....((((((((((...(((.((((((((.(((((..(((.......(((((...(((.......((((((((..((((((....))))))...)))))))).....)))...........((((((......))))))...........))))).....)))..))))).)))))))).)))))).........)))))))....)))))....)))........)))))))).))))))))).))))....)))))))...)))))..))	-	AGGGATAGTTATAGATGGAGGTT
cre_miRNA-m0068	scaffold_2:20775780:20775886:-	-29.2	16	-	16	CCGATGACGTGGCATTGACTGATGAGGTGTCACGATCCTGTTGGACTAAAATTCTTATATACTGTTGATGGTGACGTGGCAGCATATCAGTGAACGAAAAATCTCGC	.(((.((..(..(.((.(((((((.(.(((((((.((((((..(((.................))).)))).))))))))).).))))))).)).)..)..))))).	-	CGTGGCAGCATATCAGTGAACGA
cre_miRNA-m0069	scaffold_2:22316419:22316520:-	-39.6	15	15	-	GAAATCATCAAGGTATTGGCGCGCCTCAATTTAAAGACGTGGTTAAGTGGGCATGATTAGCCATGTATTTTCATTGAGCCGCGTCAATATCTCCTTAATTAT	..........(((((((((((((.((((((..(((.((((((((((..........)))))))))).)))..)))))).)))))))))))))..........	AGGTATTGGCGCGCCTCAATT	-
cre_miRNA-m0070	scaffold_2:26505944:26506032:-	-18.6	12	11	-	TTAAATCTAACGAGTGTTTGACATGATTGGTTGGGGGGGAATATCACAACCTTAAATTGGATGGATTATGTGCGGATTTTGGGATTGGT	...(((((..((((.(((((((((((((.((((((..(........)..))).......))).)))))))).))))))))))))))...	CGAGTGTTTGACATGATTGGTT	-
cre_miRNA-m0071	scaffold_2:27958113:27958224:-	-34.6	24	24	-	TTATTTAATTTTTATGCGGATATATTTTTAAAATATGAAATTTAAGAGAATTGATTTTTAATTTTTTTAAATTAAATAATTTAAAAATATGTCTGCATTAAAAAAAATATGG	........((((((((((((((((((((((((.(((..((((((((((((((((...))))))))))))))))..))).)))))))))))))))))).))))))........	TTTATGCGGATATATTTTTAA	-
cre_miRNA-m0072	scaffold_2:28637312:28637413:-	-38	33	7	25	GCTGTAAAATTTTTGGAATTGGGTGCTAGGGAAGGTTTTGTTTGACTTGTCTGTCATAACTAAATTAATTTTCCCTAGTCCCCCTATTCCTATGATTTTCAG	.(((.((((((...(((((.(((.(((((((((((((..(((((((......)))).)))......))))))))))))).)))..)))))...)))))))))	GGAATTGGGTGCTAGGGAAGG	TTCCCTAGTCCCCCTATTCCTA
cre_miRNA-m0073	scaffold_2:28637496:28637638:-	-52.7	2412	1574	807	GAGGCCCGTAAGACATTTTCGGTCATGGGAGGATTGGCGAGAAAATCTTTCAATTTTACCATAAAGTATATAAGATGACGATGATGATTAAATGAAATCTTTTGCCAACTCCTCCCATGCCGATGATTTCTTATGGTTTCAAT	((((((.((((((.(((.((((.(((((((((((((((((((..(((((...((((((...))))))....))))).........((((......))))))))))))).)))))))))))))).))).))))))))))))...	GGTCATGGGAGGATTGGCGA	TTGCCAACTCCTCCCATGCCGA
cre_miRNA-m0074	scaffold_2:29831734:29831838:-	-43.7	8	8	-	CTATTCTCGCTGTAAACTCTTGATATCCCAATTTGTATAATTTCTTAATTTTCAAACTTTGGTTGGAATTGGTGTTGGGGTATCAAGAGTTTACAATGAGATAGC	((((.((((.((((((((((((((((((((((.....(((((((....................)))))))..)))))))))))))))))))))).)))))))).	TGTAAACTCTTGATATCCCAA	-
cre_miRNA-m0075	scaffold_2:30060661:30060729:-	-36.5	7	-	6	ATACACAATCTACAAGAACCACACAAATTGTGGAATCCACATAATTGTGTGGTTCTTGTTGCTTGTGTA	.(((((((.(.(((((((((((((((..(((((...)))))...))))))))))))))).).)))))))	-	CATAATTGTGTGGTTCTTGT
cre_miRNA-m0076	scaffold_2:30202054:30202320:-	-99.1	9	8	-	CGTGTTACGCCACAGTTCTGGGGAAAGCGTGGCTGTCGTGGTTCTGTGAGATCTTGCGTGTTACGCCACGGTTCTGGGGAAAGCGTGGCTGTCGTGGTTCTGTGAGATCTTGCGTGTTACGCCACGGTTCTGGGGAAAGCGTGGCTGTCGTGCCTAGATTCTTGGGCTGGGGAGCCTGTCTTGCCAACTGCCGTCGACCGGGTCTCCTCGCCTCTCGACCTCTAGCCGGAATGGCCTTATGCCTCTCACAGGAAATTGGCCTCGCGG	((((....((((...(((((((((..((((((((((..(((((..(((((((((((((..((((((((((.(((....)))..))))))....))))...)))))))))))))(((......)))(((....((.((.(((.((((.((..((((((....))))))..)).))))))).)).))....)))(((((..((((......)))).)))))....)))))..))))))..)))).)))).)))))...))))..)))).	CACAGTTCTGGGGAAAGCGTG	-
cre_miRNA-m0077	scaffold_2:31789992:31790216:-	-31.8	6	-	6	TTAATTTATTTTAAAAAACTTCTAATTGAAAAAAATATATCAATGTAATATAACATCGTCACTAGTAGTAAAAGTACTTACAGAAACATGTAGTAACAATTATCAATATTTTTATAAAATTTTTATGTGAATTTTCAGATTTTATTTATTAGTTATATTAACTAAGATGACAAGTTAGAAAATAAAATTTGAGTATTTTAAGGAGGTTTTGATAGAATAATCATC	.....((((((((.(((((((((..(((((((((((((..........(((.((((.((..((.((((((....))).)))))..)))))).)))..........)))))))....((((((......))))))((((((((((((((((.(((((..........))))).)))....)))))))))))))...)))))))))))))))..)))))))).....	-	ATTTTAAGGAGGTTTTGATAG
cre_miRNA-m0078	scaffold_2:32901817:32902147:-	-70.9	12	11	-	ACATGAAACGTCATTCATCGTATATATGACCGTTAGATAAATTAATTGTAGAAGGTAATGATTAAATAAGGGATTTGTTAATGATAAAAAAAAAATTTGTTCTGAATTCTGAAGAGAATCGGGTAATTAAGGTTATTGGGTTAGCGAAAATGCATGGATTGCTATTAAATAATTGTGTGACGTACAAATCTAGCCATGTGGCTGGGTACGTCCACCGCCACAATTTTCATAATAAGTCTAAATATGAAGTATTGTAGTTTTTAAAATAATTATTGTTAGCTTTTCTTTAAAAATAATCATATATGAAGAGAATCGATTAAACGTTTTATAA	..((((((((((((((.((.(((((((((............((((((((........)))))))).(((((((...(((((((((((.............(((((.((((....))))))))).......(((((((....((((((...........))))))...)))))))(((.(((((((....((((((....)))))))))))))))).((.((((((((((((...........))))))).))))).))...........)))))))))))..))))))).......)))))))))..)))))).)).....))))))))..	TCATTCATCGTATATATGAC	-
cre_miRNA-m0079	scaffold_2:33511056:33511416:-	-69.3	48	-	48	GTTGAATTTGAATGGAAGACTAGTATTATTTCCAAGCAGTGGACCTAAGAAAGGGCGAAGCAAGTGACTTTTACAATCACTTTGCTTCTTCTGTTCATTAATATACACTTTGCATTTGACCTGTGGTTATTTCAAGATGATTTGGTACCAAAACTTACTTTTAAGTTATGCCAATTAAATTCAAAATAGCAATATTTAATTGTTTTCATTATACCCCGGACATTCTTCTTTTGTTAAATTAAAATGATGCATAATTTGATTCTATAAGATTGTAGCCCGCATGATGGCGACTTTTACCAATCTAATTCTTTGAAATATTTCATATTTGTATGAATAATATGATCTTCCAGGGACTTTTAGT	.(((((......(((((((...(((((((((....((((((....((((((.(((.(((((((((((.........)))).))))))).))).))).))).....)))..)))........(((((.((((((((((....((((((.((.((((((....)))))).)).(((((((((.............)))))))))...(((((((....((((((.((((.....(((((((((..........))))))))).....)))).)))...))).))))))).......))))))......)).))))))))..))))).......)))))))))..)))))))......))))).	-	GAATAATATGATCTTCCAGG
cre_miRNA-m0080	scaffold_2:35379158:35379258:-	-52.5	93	-	93	AGCATACGAGATATTGGCGCGGTTCAATCTGAGAGCAGTGCTCAAAGTCTAAGAAGAGCCCTGTTATTTGATTGAGCCGTGCCAATATCACGTCACGTGCA	.(((((((.((((((((((((((((((((....(((((.((((............)))).)))))....)))))))))))))))))))).)))...)))).	-	TTGAGCCGTGCCAATATCAC
cre_miRNA-m0081	scaffold_2:35851800:35851990:-	-55.5	46	46	-	TTTTATATCAACTAGTCATTTTTTCGTTAACTCCATTAGCCACCGCTATATAATTTAAAATAAAAAACTATTTGACCTATCGGGCCTCCCGTAGTATTGTTTTACCTTCGTAAAATGAATTTAGGGGCAAACGAGTCTTGTTTTAGATTCATTAACAATAGTTAACAGAAAGGTGATTGGTTGATATAAAT	.(((((((((((((((((((((((.(((((((....((((....))))...((((((((((((...(((.((((.((((.((((...)))).....(((((((((....)))))))))...))))..))))..))).))))))))))))..........))))))).))))))))))))))))))))))).	ACTAGTCATTTTTTCGTTAA	-
cre_miRNA-m0082	scaffold_3:1239002:1239106:+	-33.6	9	-	9	ATAGGATTTAATTAGCTGCTGACTCATTCATCCAAATACTGAGTAAAGGGTCGAAATGGATACCCAGTAAATGAGTGAATGATGCGGGAGACAAATTGAATCTTA	.((((((((((((.(((.(((..((((((((.((..(((((.((.....(((......))))).)))))..)).))))))))..))).)).).))))))))))))	-	AGTGAATGATGCGGGAGACAAA
cre_miRNA-m0083	scaffold_3:5284437:5284566:+	-58.1	12	11	-	AAGATACATGATTCTTCTATAGCCGTTGGATGAAAATTCAACGATTGTAGAAATAATATGATTTTATTATCTTATATTTTTACAACCGTTGAATTTTCATCAAATGGTTGTGAAAAAATTATGTATCTTA	(((((((((((((.((.((((((((((.(((((((((((((((.(((((((((((.((.(((......))).))))))))))))).))))))))))))))).)))))))))).)).))))))))))))).	ATTCTTCTATAGCCGTTGGATGA	-
cre_miRNA-m0084	scaffold_3:8021516:8021667:+	-22.6	15	15	-	GAAAGAATTGTGTATTTTTTAAAAAGGTGTAAAGAATAGGTGGACAGTGGATATTTTCCCAAAAATATATTAATTGAATACTATTATTATAATTATTTGTTGTAAATGATTAATCCAACCACCTTTATAGTGTTTGTAGAGAATTATGGTCG	......((((((.((((((((.(((.((((((((....((((((((((..(((((((....)))))))....)))).............((((((((((...)))))))))).))).)))..))))))).).))).))))))))))))))..	TGTATTTTTTAAAAAGGTGTA	-
cre_miRNA-m0085	scaffold_3:12914285:12914491:+	-92.5	13	-	12	CGAAGAATGAAGCAATTTCCTTCATATATCACTGCGTACAATGCATGACCTCTGGTACTACTTCCCCCCATTCATCGTTGGATGTAACAATTATGGGGGACTTGTTAGAGGTGGAAAAGCTCATTGGCAATAAGCCTGATGAAAAGGTGGGGGAACACTTCATGCGTTGTTTTTAGTGATATATGAAGGAAAGTGCTTCGATTCTTC	.(((((((((((((.(((((((((((((((((((...(((((((((((((((((..((....((((((((((((....))))))..........))))))...)))))))))........((((((((.....))).)))))..(((((......)))))))))))))))...))))))))))))))))))).)))))).)))))))	-	TGATATATGAAGGAAAGTGCT
cre_miRNA-m0086	scaffold_3:15304863:15305217:+	-69.5	11	-	11	AGTACCCCATATCCTCCAGTTTATTTTACTTATCTTTGCACAACTTTTCTTTCATTCAAATTTACTTGTCTGATTCATTCTGCTAGTCCTGTTGTTTTGTGTATGCATGTGTTAGTGAAAGTGTTTTTATTTTTTGTGCTTGTGAGGACACAACACCTTTTAAGTTTTTGGGGTTGTGCTATCATAGTGTGTTATTGAGTGTACTGCATGTGTTGTGGTGTTGTTTGTTAAGTGAATCTCTGTTATCTACTGCTTGTGTATGGATTTGAAAGCCTAATGAAGATAAATTGAGTGTTACTCAGTATGTATGAGAATGCCCAGTAGGGATAGTTATAGATGGAGGTTGAAATTTTAT	............((((((.(((((...(((.((((((((.......((((((((..(((......)))..)))((((((..((((((((...........(((((((.(((.((((((.((.(..(((((((.....((((((((((.((((((.(((...........))))))))))).)))))).))...........(((((((.....))))))).........))))))).).)).))).))).))).))))))))))))....)))..)))))).(((.(((((((...))))))).)))..)))))......))))))))))).)))))))))))............	-	AGGGATAGTTATAGATGGAGGTT
cre_miRNA-m0087	scaffold_3:15388841:15389111:+	-42.5	7	6	-	AATTTTGGTTAGTTATAAATAAGAATAAACTTCACATTGTAAAAAGTTATAACTTTTCTCTAGATCTCATCTTAAGGAACTTGCCTTCACATAGTAATAATTTCTATATATTATAAAAAATATATGCTACGTTACATCACCGTTTACTTTGTGGGAATCGAAACGGGTAGGAACCGGAATGAGTTATTTACTTGAGTTATAGAAATCAAAATAAGATTCAACAATATTCTCATTGATGTGTTTACTTTTTACTTATAATCTAAATGAATTA	(((((...((((((((((.(((((((((((...(((((...((((((....))))))....((((...))))...((..((((((((((((.(((((((((...((((((((......))))))))....)))).........))))).)))))..........)))))))..))..((((((.((((...(((((((.((..........)).))))))).))))..)))))))))))))))).)))))).)))))).))))..))))).	AGTTATAAATAAGAATAAAC	-
cre_miRNA-m0088	scaffold_3:17124700:17124815:+	-19.6	12	12	-	GAAAAAATAAAATATATGTTTAAGGAAAAGTAGAAATCTTTTGGAAATTACAAGGTGGATTTCACCTATTATTTTTTTTCTTTTTTTTTAAACAACAATTTTTTTTAATTTTTTTT	(((((((((((((...(((((((((((((..(((((......((((((....(((((.....)))))...))))))))))))))))))))))))...))))).....)))))))).	AATATATGTTTAAGGAAAAG	-
cre_miRNA-m0089	scaffold_3:17954020:17954150:+	-25.1	9	-	9	AAAGCATTGAATAAGTTTTGATTAGAGTTATTTAACCTTTCTTCAAAAGCACCTGAATGTTGACTCAAGGTTTTGATATTGACATGGTCTTTGTTGAGAATATTTAACTTGAGTTATGACTGTTTACCTTA	.(((...((((((.(((.(((((.((((((..((...((((..((((.(.(((...(((((((.((((....))))..)))))))))))))))..)))).))..)))))).))))).))))))))).))).	-	ATATTTAACTTGAGTTATGACT
cre_miRNA-m0090	scaffold_3:18934301:18934659:+	-47.5	6	6	-	AATTTAGACCAGTTATAAATAAGAATAAACTTCACATTGTTATAAGTAATAACTTTTTAAAAGCTCATCTTAAGAAACTTGCCTCCATTTGATAATGACTATCTATATATTATACAAAATATATGCTAATTTTTTAAAATTGTACCTATTTTTTTAATCAATGTTTATACATTGAATTTAACATACTCCATTAATTAATTAGTAATGTAGTACACCTTTTACCTCTATATCACTTGCACTAAAGGATAACTGAGCCAAAACAATAACTTTTTATAACTACACCGCTATTAAGTTGTAACCTTCTCATAATAATAAAATTAATTTGATTCTTATATTATAACTATGGAGAGGTTTTACCA	.....(((((((((((((((((((((..........(((((((((((....)))).......(((((..((((((((...((.....((((((((((..........)))))).))))......))...))))))))....................(((((((....)))))))........((((.(((((.........))))).))))...............((((.(((......)))))))..)))))...............((((((((............))))))))..........)))))))..........)))))))).)))))))).......))))).....	AGTTATAAATAAGAATAAAC	-
cre_miRNA-m0091	scaffold_3:21443492:21443670:+	-36.9	10	-	9	ATGATTAAGATCCTCTTCTGATATGAATTTTTCTTGAGTAGAAATCCACACGTTGATTGGTAGTTAAAAAAATAAAAAATTAAAATTAAAATTCTATCCATACACTATTATTATATGACGTGTGAAATAAGATTTTTAAAAGTTTAGGGGAACTCAGATTAAGAGAAGATCCTAATCTG	..(((((.((((.((((.((((.(((..((((((((((((((((((((((((((...(((((((.............((((........)))).............)))))))...))))))))......))))))))....)))))))))).))).)))).)))).)))).)))))..	-	GGGGAACTCAGATTAAGAGAAGA
cre_miRNA-m0092	scaffold_3:22783903:22784037:+	-35.3	19	19	-	AACTAGTTTCTCTGGATGAATATTTGAAGGCAGTGATTTCAATGGATATCCATGCCAGTGAAAATACCTCACTTCAGCAAATACAGGACCTTAGAAATCAGATGCCTTACATTTGTTCTCACCATGGATTGAGCA	..((....(((.(((..(((((..((((((((.(((((((...((...(((.(((.(((((.......)))))...)))......)))))...)))))))..)))))).))..)))))...))).)))...))..	TCTGGATGAATATTTGAAGGC	-
cre_miRNA-m0093	scaffold_3:25168971:25169217:+	-37.7	32	-	32	TCCCTGCCATCACAGTCACGCACGATTCCGACGAGTATTATTAAATCTTACCACGGTGTTTCTATCTCCTTCTCCAGGTACAGTACTCGTAAACATTCTCCTAATTTATTATTTTGATTTTATCTTCGATAACATTTGTTCTGATTTTTTTTAATTATTATTATGTATCTTCTTTTTTGTCAATGGTGACTTAAGATAATGATTTTGATATATTTTTATTAATAATAAGGTTGTTGGGGATCGAGGG	.((((........((((......))))...(((((((((.........((((..((.(.............).)).)))).)))))))))...............................((((((((((((.((((((.((((........((((..(((((.((((((.......((((....))))..)))))))))))..))))........))))..))))))))))))))))))..))))	-	TTATTAATAATAAGGTTGTTGG
cre_miRNA-m0094	scaffold_3:25587984:25588086:+	-37.5	3692	3689	-	GCTTTGAATTTGCTTGTTGATTGTCATCTAATCATTTTCTTTTTCATCCTAGAATTTGAATGATTATATGGTTAGATGACCATCAACAAACATGTTCATGGTA	(((.(((((.((.((((((((.(((((((((((((.......((((..........)))).......))))))))))))).)))))))).)).))))).))).	TGCTTGTTGATTGTCATCTAA	-
cre_miRNA-m0095	scaffold_3:29049287:29049395:+	-23.9	12	-	12	ATATTTGTTGTTTGATTGTTGTTAGACTTTACAAAGTGATGATGGGAAATCAAAAATTGAGGAGCTTAGAATCATTGAAAAGACTGAACAACAAGAAGCACTTAAATTG	..(((((.(((((..((((((((((.((((.((..(((((..((((...((((...))))....))))..))))))).)))).))).))))))).)))))..)))))..	-	GAAAAGACTGAACAACAAGAAGC
cre_miRNA-m0096	scaffold_3:31161582:31161673:+	-65.3	14	13	-	AGGGACAGCCCACGCGGCCATCTCTCATTGAGAGAGCTGTGGGGTCAATAGCACAGTTCTCTCAATGAGAGCTGGCCATGTGGGCAGTCATT	...(((.(((((((.(((((.((((((((((((((((((((..........)))))))))))))))))))).))))).))))))).)))...	CACGCGGCCATCTCTCATTGA	-
cre_miRNA-m0097	scaffold_3:34410196:34410293:+	-48	12	-	12	ATTTGGGTAATCGCCAATTCTACTCGTTTTGGTAATGGTGACACGAAGTAAAGAGACCCTCCCATTACCAAAGCTAGTGGAATTGGTGATTCTCCAAA	.((((((.((((((((((((((((.(((((((((((((.((..................))))))))))))))).)))))))))))))))).))))))	-	CCAAAGCTAGTGGAATTGGTG
cre_miRNA-m0098	scaffold_3:37024529:37024718:+	-43.5	9	8	-	TGAGGGGAAAAAGATTCTCTCCTGATCTGAGTTCTCATGAGTTTTTAAAGATGTTGTACCATGTGTCTTTAAGTGGTAGTATATGGATATGATTTAACTTCTTTATTTTTATTTATTTATTAACTCTCAATCACCACATGTATTTTTTCTCAGGAAGAGATCAAATCAAGAGAGAATCTTTATCTTGGGT	....((((.((((((((((((.((((.(((.(((((.((((.....(((((((......((((((...((.((.(.(((((.(((((((.((..(((.....)))..))))))))).))))).).)).))....))))))))))))).)))).).)))).))).)))).)))))))))))).))))....	AAGATTCTCTCCTGATCTGA	-
cre_miRNA-m0099	scaffold_3:38297925:38298021:+	-47.7	28	28	-	GTCTCCGGGAGTTCCTCCGATCACTTCATTGGGGCTATATGATCATTTAGAGAAAATTTGTCACCCCACTGAAGTGTTTGGGGGAACTCTGGGTGCC	..(.((.(((((((((((((.(((((((.(((((.....((((.((((.....))))..))))))))).))))))).))))))))))))).)).)..	GTTCCTCCGATCACTTCATT	-
cre_miRNA-m0100	scaffold_3:41062073:41062178:+	-39.6	12	12	-	TTCAGAACCTTAAATCTAGACGGATTCGGTAAATCCTACCCAGATGGGGTTAGTCCCATTTCACCAAAACGGAATTTTCGAATCCGTTTAGATTTAGGATAATGCT	..((....(((((((((((((((((((((.((.(((.....(((((((......))))))).........))).)).)))))))))))))))))))))....))..	TAAATCTAGACGGATTCGGTA	-
cre_miRNA-m0101	scaffold_3:42272709:42272855:+	-40	7	-	7	GCAGCATCTGCAAGCAGCTCAAGGCAGTTTGTATATCAGACCCACTAATGCTAAATTGGAATAAAGCAATCTGGTGATTTGAGCGGTTCTGAGAGCAGCCAGTGCTGCTAGGGTTGGGTTTGCATGCGCTTGAAACAGCAGTGTATA	...(((.((((.......((((((((...((((.(((.(((((.....(((((.((((........)))).))))).....((((((.(((........))).)))))).))))).))).))))))).)))))....)))))))...	-	TGGGTTTGCATGCGCTTGAAACA
cre_miRNA-m0102	scaffold_3:45202082:45202217:+	-84.9	15	-	15	CTAGGGGTAAAACTATGGTACCACAGTGGTACCACACCACAGCTGGATCCAGTCCACAGTGGTCACCAGAGTGGGATCTAATGGCTAGATTCAGCTATGGTATGGTACCACTGTGGTACCATAGCTGGACCCCCTT	...(((((..(.((((((((((((((((((((((.((((.(((((((((.((.(((....((((.(((...)))))))...))))).))))))))).)))).)))))))))))))))))))))).)..)))))...	-	ACCACTGTGGTACCATAGCT
cre_miRNA-m0103	scaffold_3:46195932:46196188:+	-60.7	7	6	-	AAGTGTTTAAAACTTTAGATATGTGTAATGGATGAGTCAAATAAATATAAATATTTAAAATAATATATATTTTTTAAAATATTTTTTTAATAAAATATGGGTTCGAGCAATGTTTCGAGTTTATCAATTAAGACCGGCTTGGCTTCATCCCAGGCCAAGTAACAACGCCCAAGTATGGTTTGGGTTCTAATCGGGGACCACACTCGAGCGGATATTTTTGCCACCCTTATGTATTATATCGTATTGCGTTAGCACTG	.((((((...(((....(((((((((((((.(((((.....((((((....))))))........((((((((((((((.....)))))).))))))))...(((((......)))))((((........))))..(((((((((......)))))))))......(((((((.....))))))).....(((((.......)))))(((((....)))))....))))).))))))).))))))..))))))))).	AACTTTAGATATGTGTAATGG	-
cre_miRNA-m0104	scaffold_3:46672595:46672664:+	-18.8	18	17	-	CCGCAAGTCAAGAGTACTGGAGAGTGTGCTTTGGAGTGACAGTGTGTACTCTTTAATCATGGATCGTGGG	((((...(((.((....((((((((((((.(((......))).)))))))))))).)).)))...)))).	AGAGTACTGGAGAGTGTGCTTT	-
cre_miRNA-m0105	scaffold_3:49374440:49374523:+	-18.2	11	-	10	TTTGACTATGACTCTTCAACTCCTAATGCAAATATGGATCATAAATACATAAGGTGTGTTTGGGAGTGAGGTGCTATAACTTTT	......((((.(.(((((.(((((((((((..((((...........))))...)))).)))))))))))).).))))......	-	TGTGTTTGGGAGTGAGGTGC
cre_miRNA-m0106	scaffold_3:50445048:50445335:+	-85.2	2461	2416	-	AACAGAACCAGGTGTCGTGGTGTAGTTGGTTATCACGTCAGTCTAACACACTGAAGGTCTCCGGTTCGAGTCCGGGCGACGCCATCTGATTGGTTTTAATTTTTTATTTAGTCTTATGCATGCTGCACGTCCGTCGGCAACAGTTGATGTAGTTTCTTTGAGATTCTTGACGCCATGCATCGCAGTGGCATGTTTTATTATTAATGCCACCAGCTCCAGCAGTCGGATAAGCAATTAATGCAAGAGGGCTTCTCCCGGCTTCACCATGATTTGAACCATGGCGAGCGC	.......(((((((((((((((.((((((........(((((.......)))))..((((((((.......))))).)))((((......))))...............((((((.(((((..(((..(((((.(.((...(((((....((((((...))))))..........(((...)))(((((((............))))))))))))...)).).)))))..)))....)))))..))))))....)))))).)))))))))....))).))).......	GGTGTCGTGGTGTAGTTGGTT	-
cre_miRNA-m0107	scaffold_3:3748389:3748520:-	-63.3	145	140	-	GTAACATACATGATTATGTAGCGGTCGTTGGATTTTTATCCAACAGTTGTGAAAATATAAAATAATAAAATTATGTTATTTCCACAACCGTTGAATAAAATCCAACGGCTCCTACGTAATCATGTATGTTAG	.((((((((((((((((((((.((((((((((((((.((.((((.((((((.(((((....(((((...)))))..))))).)))))).)))).)))))))))))))))).)))))))))))))))))))).	TGATTATGTAGCGGTCGTTGG	-
cre_miRNA-m0108	scaffold_3:4771423:4771497:-	-25.5	38	37	-	TTTAGGGAGTAATCTAGGCTTACTTGGCGACTTACATGCTAAGGTCGCTCAAGTGCCGCACGGGAACTTGCTGCG	..(((.((((..(((.(((.(((((((((((((........))))))).))))))..)).).))))))).)))..	AATCTAGGCTTACTTGGCGAC	-
cre_miRNA-m0109	scaffold_3:5722403:5722505:-	-54.2	14	1	12	GTTACATAAAATGTAACATACACACTTCACAATAACCACACAAAATATATGGGCCCATAATTTGTGTGATTGTTGTGGAGTGTGTATGTTACATTAAATGTAA	.((((((..((((((((((((((((((((((((((.((((((((...((((....)))).)))))))).))))))))))))))))))))))))))..))))))	TAACATACACACTTCACAATA	TTGTGGAGTGTGTATGTTACA
cre_miRNA-m0110	scaffold_3:6735378:6735533:-	-66.1	76	4	72	AGAAGCAGTAAGCGATTTAGTTGTAGGGCTTCTCTCCTTTGGCAGGTGATGGCCAAGGGCAAAGATCATATAATATATATTTATATGGTGCCTATTCTAATTATTGTTCTATTTTTTCAATGACCTGCCAAAGGAGAGTTGCCCTATAACTGCTTC	.((((((((............((((((((..(((((((((((((((...(((....(((((....((((((((.......)))))))))))))...))).((((((...........)))))))))))))))))))))..))))))))))))))))	GGGCTTCTCTCCTTTGGCAGG	TGCCAAAGGAGAGTTGCCCTA
cre_miRNA-m0111	scaffold_3:8020587:8020701:-	-41.9	10	-	10	CTAGCACAATTTAAAGTCTAACAGTCTGATAAAGAGATATCATAGCGATGGAATATAATCCTCTTCCGATCTGTAGATATCTTTTTATTAGATTGTTAACTTTCAATTGTAATGT	.....((((((.(((((.(((((((((((((((((((((((.((..(((((((..........)))).)))..)))))))))))))))))))))))))))))).)))))).....	-	TTATTAGATTGTTAACTTTCA
cre_miRNA-m0112	scaffold_3:9335031:9335159:-	-38.1	5	-	5	ATGTTAACTTCATTGAAATTTACTTCATTACTCCTTGAATTTGAGAAGCTTCTTGAACACACTAGCCTCTTAATATTGTGTTCAATAAAAATTTGAAGGGGCAATAAAGTGAATTCAATGGAGTGCACA	.(((..(((((((((((.(((((((.(((.((((((((((((..........(((((((((.((.........)).)))))))))...)))))).)))))).))).))))))))))))))))))..)))	-	AGGGGCAATAAAGTGAATTCAAT
cre_miRNA-m0113	scaffold_3:10406708:10406809:-	-42.9	5	-	5	ATTATTATCCCAACGTTTGAGTCTCAACTGATGTTAAAGCTTATCTGGGCAGTTACGGATAAGTGTCACATTAGTTGGTGCTCAAATGATGGATATAATATT	..((((((.(((.(((((((((.(((((((((((....(((((((((........)))))))))...))))))))))).))))))))).)))..))))))..	-	TTAGTTGGTGCTCAAATGATGG
cre_miRNA-m0114	scaffold_3:10816424:10816562:-	-26.2	8	1	7	AATCACCCCAGGGTTTGTGCAGGTCTGGTTTGGTTATATTGTAGTTTTTAATATTAGTATTATTTTTGAATTATAATTATTTAATTTGATTTTGTTACTGCTTAAAAATTGAAGTTTGGCCCAATGACTCGGTTCATTA	....(((....))).((.((.((((..(((.(((((.(((.((((((((((...(((((.((...((((((((........))))))))...)).))))).)))))))))).))).))))).)))))))..)).))...	TCTGGTTTGGTTATATTGTAGTTT	ATTGAAGTTTGGCCCAATGACT
cre_miRNA-m0115	scaffold_3:11590502:11590582:-	-26.1	6	-	6	CAAGGATCTCTTTTTCTTGCTCTTATTTCTTGGATTGTTTAAACATACTAGGAAATGGTAGAGGAATGGAAAGGGTCTTAA	..((((((.((((((.((.((((((((((((((..(((....)))..))))))))))..)))).)).))))))))))))..	-	TAGGAAATGGTAGAGGAATGGAA
cre_miRNA-m0116	scaffold_3:12408825:12409120:-	-50.6	11	11	-	CTGTTGGCTGAGATACTCATTTGAGCTAGAAGTATTATGAGTGGAAGAAATTAAATAATTTTCACCTTGTCCTTCTTCATCTTTCTTTCAACCTGAAAGGAAAAAAGGCCTCGGGTAAGTTCTTAATCTCTCTCTTTCTTGATAGCAAACATGCATAACTTTTTCTTGTTGCTCTGGTTTTTGCCTTAATATTTTATTAATTTCATCATTGACTGATAACGTTTTTATTTATGAAATTACTAGTGGCCATTTTAAAGAAAAAACTTTTTAGCTTTTCTGATATGATAGTTCAATAA	.(((((((((..(((.(((...(((((((((((((((.(((.((.(((.(((((..(((((..((((.(.((((.((....(((((((((...))))))))))))))).)..))))))))).))))).))).)).))).)))))(((....))).....((((((((((.((((((((..((.....((((..((((((...(((....))).))))))......)))).....))..))))).))).))....))))))))..))))))))))...))))))..))).)))))).	AGATACTCATTTGAGCTAGAAG	-
cre_miRNA-m0117	scaffold_3:14606876:14606959:-	-19.7	14	-	14	ACGCACTTGGGTATCTAGATTCGTATCAACATGCACCATGGGCAATTTTTGGAGGAAGTTGGTTGGATTAATGCCCTTACAATT	........((((((...((((((.((((((.(.(.(((...........))).).).)))))))))))).))))))........	-	GAAGTTGGTTGGATTAATGC
cre_miRNA-m0118	scaffold_3:14906893:14906972:-	-20.2	13	-	12	TGTACTGATCATCAAAACCAATATAAACCCTAAAAACAGAAAACATTAGGGTCTGTTTGGTATTGTTTCTGAATTAGTAT	.((((((((((.(((.(((((.(((.(((((((............))))))).)))))))).)))....)).))))))))	-	AGGGTCTGTTTGGTATTGTTTCT
cre_miRNA-m0119	scaffold_3:15429215:15429472:-	-71.9	85	83	-	GAGGACTGGAACTGGAACCTGGAGTACAAGTTTGTGTCTTTGGGACAATTTCTAAGGTGTGTGATGGTCCAACAGAGGTGTGGTGGATGTTTATGGCAGGTGGCTGAACATTGTTGTGTTCCATTAGGTATGACTTGAGAATAGAGGTAACAGATGGATCATGGATGAGGGTATAAGGATGGGGATAAGTTTTCCATTCATAGGCCATATCTTGTGTCCAGAAGTCTCTTGTTTCTAGGTGCTGGAAGTAAGGTCTAT	..(((((....((((.((((((((.(((((.......((((.(((((.....((((((((((((..(((((.((......)).)))))..))))..(((....)))..((((...(((.((((((..((...((((........)))).)).)))))).))).))))..(((.((.(((((((((.....))))))))).)).)))))))))))))))).))))...))))))))))))).))))......)))))..	ACTGGAACCTGGAGTACAAGTT	-
cre_miRNA-m0120	scaffold_3:16845910:16846019:-	-38.1	36	-	36	CCCATCAAACGGCGGTTATTTTTGGTGCACGGCCACTTTTACCAAGAGACGAATTTGATAGTCGGCTCATTTGAGGCGGCAGTGTACTTGAAATCACCACTGTTAGACGG	.((.((.(((((.(((.(((((.(((((((.(((.((((......(((.(((.........))).)))....)))).))).))))))).))))).))).))))).)).))	-	CAGTGTACTTGAAATCACCAC
cre_miRNA-m0121	scaffold_3:18008588:18008689:-	-25.7	13	12	-	TAAAAAAAAGAGTGGACGGTGGATATTTTCCCAAGAATTTATTTGCAAGCTTTAAATTATGAAATTTGGGAAGTTGTTTGTGATGGTCCATTCATGCCTATG	.........((((((((.(((((((.(((((((((..(((((................))))).))))))))).)))))...)).)))))))).........	AGTGGACGGTGGATATTTTCCCA	-
cre_miRNA-m0122	scaffold_3:21668429:21668663:-	-46.3	13	-	13	TGTTCTGGGCATAATTTTACATATACATGTATAACTAGTTCCCAAAATTTATTGTTTGCTTCTCTTGTGTGTTACAATTATTAGTTTGTTGCAAATTATTTGAATAGTACTAGTATATGTGTGGAATATAGATTTTGAAGCTTGTTTGTGTGTTGTGATATATAGAAAATAAAATTTAAAGTGTCAGCTTTTGTTAACTTTATGGATGTAAGGTGAAATGCTGGCCTAATAAACC	.(((.(((((...(((((((...(((((.(((((..((((..((((...........((((((((.((((.(((((..((((((((((((.((((...))))))))).)))))))....))))).)))))))....)))))...(((((((((....))))))))).............(((....)))))))..))))))))).)))))..)))))))....)))))...))).	-	TGGATGTAAGGTGAAATGCTGGC
cre_miRNA-m0123	scaffold_3:23063166:23063282:-	-23.5	6	-	5	CAAGTTTGGTTTCTTTGATTTCTTTCTGAAGGTCTTGGATGTTGGGGATAGTTTTCTTTGTTTTCTTTGTTTTCTTTTTATCCAAAATTTCAGTAAGATCATAAGAATTCTTTTTAA	.......((.((((((((..((((.((((((...(((((((..((((((((...............))))))))....)))))))..)))))).))))))).))))).)).......	-	ATTTCAGTAAGATCATAAGAA
cre_miRNA-m0124	scaffold_3:23074124:23074231:-	-20.8	5	-	5	CAAGTTTGATTTCTTTGATTTCTTTCTGAAGGTCTTGGCTGCTGGGGATAGTTTTCTTTGTTTTCTTTTTACCCAAAATTTCAGTAAGATCATAAGAATTCTTTTTAA	.......((.((((((((..((((.((((((...((((.....((((((((......)))))))).......))))..)))))).))))))).))))).)).......	-	ATTTCAGTAAGATCATAAGAA
cre_miRNA-m0125	scaffold_3:23642423:23642533:-	-22.9	11	11	-	TAGATACCGCTTTGGTTACACCGGCTCTCTAGTATAAGGTTATTATTATTTGGCACGATAAGCCCTTAGCACCATATTGATTAGAGCGTGGTTCATGAGGTGTGGATTCCC	..((..(((((((.((...(((((((((.((((((...((((.........(((.......)))..))))...))))))...))))).))))..)).))).))))..))..	TTTGGTTACACCGGCTCTCTAGT	-
cre_miRNA-m0126	scaffold_3:29687815:29687921:-	-26.5	21	-	20	CCGATGATGTGGCATTGACTGATGTGATGTCACGATCCTGTTGGACTAAAATTCTTATATACTGTTGATGGTGACGTGGCAGCATATCAATGGACGAAAAATCTCGC	.(((.(((....(.((.(.(((((((.(((((((.((((((..(((.................))).)))).))))))))).))))))).).)).)....)))))).	-	CGTGGCAGCATATCAATGGACGA
cre_miRNA-m0127	scaffold_3:36536599:36536702:-	-48.8	39	-	39	CCGTTTTAAATCCAACCCGAACAGAACCCGAATTATTGAACCAACCCGAACTATGTTCGGGTCGGGTCAATAATTCGGGCTATGTTCGGATTGATTCTTGTCAA	........((((.((.(((((((...(((((((((((((.((.((((((((...)))))))).)).)))))))))))))...))))))).))))))........	-	TTCGGGCTATGTTCGGATTGA
cre_miRNA-m0128	scaffold_3:36829008:36829101:-	-52.2	21	2	18	TACATTAAACGTAACGTACACACACTCACAGCAACAGTAACAGGTCTCATTTTGTTACTGTTACTGTGAGTGTGTGTATGTTACATTTATATAG	.....((((.(((((((((((((((((((((.((((((((((((......)))))))))))).))))))))))))))))))))).)))).....	AACGTACACACACTCACAGCA	CTGTGAGTGTGTGTATGTTAC
cre_miRNA-m0129	scaffold_3:37499211:37499364:-	-53.7	90	66	24	GGGACAAAACTACGTTACAGATTCTGTATGTAACAGCTCAGTGTAAATTAGTCTTGTATCAACTAAGTTTCAACTACTTTTTCTCTCTTCTGCAACGCGTGGATGCTCCCCATTTGCTACGTTACATACAGAGTCTGTAACGTAGCAAGGTCCA	.((((....((((((((((((((((((((((((((((..((((............(((((.((...(((.((..................)).)))..)).)))))....)))).)))..)))))))))))))))))))))))))....)))).	TACGTTACAGATTCTGTATGT	ATACAGAGTCTGTAACGTAGC
cre_miRNA-m0130	scaffold_3:39909425:39909577:-	-22.7	11	11	-	GACGTAGATTAAAAGCCGAACTACGTAATTTCTGGTATCCTTGTGCGATTTTGTGTTTCATTATTTCTCAATTTCACTTTAGTTGCGTATTTGCTTCACCCATAAACTTCCCAACAGTGGTTTCAGAGCTATTGGTTGTATTTTTTAGAGTCG	(((.((((....((((.(((.(((((((((...(((....(((.(.(((..((.....))..))).).)))....)))..))))))))))))))))...............(((((((((((....))))))).)))).....))))..))).	AAAAGCCGAACTACGTAATTTC	-
cre_miRNA-m0131	scaffold_3:43336734:43336856:-	-71.1	16	-	15	ATGAGGGCAAAATTATGGTACCATAATGGTACCATACCACAGCTGGATTCAACCCACAGTTGTCACCATGGTTGGATCCAGCTTTGGTATGGTACCACTGTGGTACCATAGCTGGACCCAGTT	....((((....(((((((((((((.(((((((((((((.((((((((((((((....((....))...)))))))))))))).))))))))))))).)))))))))))))...).)))....	-	ACCACTGTGGTACCATAGCT
cre_miRNA-m0132	scaffold_3:43395906:43396220:-	-69.4	5	-	5	TCCCAATTCTTCAGCCACTAACTTCGCTTCAGCCACCATCTTGGGATAATCTGCAAGTTTTTAGAAAGAATTATGAATTATTAGGGGACTGCAATTGCTCTCAATAGAACTATATTTTTACAAGAGTGTAACACATAAAACACGCACAAGCTTATTAGGAAGAAGAAACTCTCTTCACTACTGGAGAGAGTAATATAAAGACTGAAAAAAAAAATAAAAAAAAAGGTCAAATCTCAATTTTGTCCTACTACCGTGAAATATAACGGTTGGATATGCTGATTTGGGGGCGTGGTGATGGTTGTTGAAACATTAGGG	.((((((..((((((.((((...(((((...(((.(((..((((.(((.((((((.((((((.....................)))))))))).((((.(((..(((((......)))))...))).))))............((....))...((((.........((((((((((....))))))))))..........))))..................(((.((((.......)))).)))...(((((........)))))..))))).))))..))).)))..))))))))).))))))..))).)))	-	GGGGGCGTGGTGATGGTTGTTGA
cre_miRNA-m0133	scaffold_3:46661840:46661982:-	-52.5	2959	2946	9	CAAGGAGAGGCATGTTTCGGGTTTGTGCGTGAATTTAATAAAATAACCGCTTCTTTTAATCTCGTTCCCCCATTTTTTGTTAGTAACAAATTTTTGCCGTCAGTGTTAGATTCACGCACAAACTCGTGATGTGTCTTTTCTTT	.(((((((((((((((.(((((((((((((((((((((((.....((.((.........................((((((...)))))).....)).))...))))))))))))))))))))))).))))))))))))))).	CATGTTTCGGGTTTGTGCGTG	CGCACAAACTCGTGATGTGTC
cre_miRNA-m0134	scaffold_3:47795069:47795225:-	-52.1	1084	1082	-	TGTTTTGAGGGGAATGTTGTCTGGCTCGAGGACACTGCTTGTTGATCCATTAATTTTACGTATTCTCTCATAGATCTAGCATCTGAATGGTGGATAACAATATACGGATTCAGCTTATTTGGCGTCGTCGGACCAGGCTTCATTCCCCCCAATATAT	(((.(((.((((((((..((((((.((((.(((.((....((((((((...........((((..........(((((.(((....))).)))))......))))))).)))))......)).))).)))).))))))..)))))))).))).))).	GGAATGTTGTCTGGCTCGAGG	-
cre_miRNA-m0135	scaffold_3:49555611:49555704:-	-39.3	9	8	1	TGGCATAACAATATTGGTTGGATGAAAACACATGGCCCACGTGATTTATTTTCATTCTTTTGTGTTTTCATCCAATCAATACTACTTATGCCAC	((((((((...(((((((((((((((((((((........((((.......)))).....)))))))))))))))))))))....)))))))).	ATATTGGTTGGATGAAAACAC	GTTTTCATCCAATCAATACTA
cre_miRNA-m0136	scaffold_410:198:382:+	-69.7	133	132	-	AAACAACTTCGTCCGCCGGACTCGGAATGGCAAGAGACTTTGCGAGGCGCCTCCGTGTGCAAAAAATAGGCCGGGGGCACAGCCGCGCCCAAAAATAACAGCCCGAAGGCCGGGGCGCCAAGTTCGTCCAGCGGAAAAAGGCCACAAAAACGGGTGGGCTATAGCCTCGGGGGGTGGGGCTGGCC	......(((..(((((.((((..(((.((((..........(((.((((((((((.((...........)))))))))...))).)))............((((........))))))))..))))))).)))))..))).((((........))))(((..(((((((.....)))))))))).	GTCCGCCGGACTCGGAATGGCAA	-
cre_miRNA-m0137	scaffold_476:1725:1957:+	-85.6	134	-	133	CGTGGGGCTGGCCAACTTCGTCCGCCGGACTCGGAATGGCGCGAGACTTTGCAAGCGGCCTCCGTGTGCCAAAAATAGGCCCCGGGCACAACCGAGCCCAAAAATAACCGCCCGAAGGACGGGGCGCCAAGTTCGTCCAGCGGAAAAAGGCCACAAAAACGGGTGGGCTATAGCCTTGGGGGGTGGGGCTGGCCAACTTCGTCCGCCGGACTCGGAATGGCAATAGACTTTGC	.(((((((((((((.((..(((((.(((((..((..((((..........(((.((((...)))).)))........((((((((((........)))).......(((.(((((.(((((((........)))))))...((....((.((((........)))).))....))))))).))))))))).)))).))..))))).)))))..))..))))..))).))))))	-	GTCCGCCGGACTCGGAATGGCAA
cre_miRNA-m0138	scaffold_476:2450:2681:+	-93.2	133	-	133	GGTGGGGCTGGCCATCTTCGTCCGCCGGACTCGGACGGGCGCGAGACTTTGCGAGCGGCCTTCGTGTGGCGAAAATAGGCACCGGCACAGCCTCGTCCAAAAATTACCGCCCGAAGGCCGGGGCGCCACGTTCGTCCAGCGAAAAAAGGCCACAAAAACGGGTGGGCTATAGCCTTGGGGGGTGGGGCTGGCCAACTTCGTCCGCCGGACTCGGAATGGCAATAGACTTTGC	.((((((((((((((((..(((((.(((((.((((.((.(((..(......)..))).)))))).(((.(.......).))).(((.(((((((...........(((.(((.(((((...(((.((((.(((((...)))))......((........)))))))))...))))).))))))))))))))))......))))).)))))..)).)))))..))).))))))	-	GTCCGCCGGACTCGGAATGGCAA
cre_miRNA-m0139	scaffold_476:4252:4484:+	-85.6	134	-	133	CGTGGGGCTGGCCAACTTCGTCCGCCGGACTCGGAATGGCGCGAGACTTTGCAAGCGGCCTCCGTGTGCCAAAAATAGGCCCCGGGCACAACCGAGCCCAAAAATAACCGCCCGAAGGACGGGGCGCCAAGTTCGTCCAGCGGAAAAAGGCCACAAAAACGGGTGGGCTATAGCCTTGGGGGGTGGGGCTGGCCAACTTCGTCCGCCGGACTCGGAATGGCAATAGACTTTGC	.(((((((((((((.((..(((((.(((((..((..((((..........(((.((((...)))).)))........((((((((((........)))).......(((.(((((.(((((((........)))))))...((....((.((((........)))).))....))))))).))))))))).)))).))..))))).)))))..))..))))..))).))))))	-	GTCCGCCGGACTCGGAATGGCAA
cre_miRNA-m0140	scaffold_4:369188:369352:+	-44.2	36	-	35	TAATGATATAGTCACAAACTTTTGTACAAACTAATGTGGCATGGTAAAATTGTTGAATTAAATATCTCTTGGTCCACATGATTTATTTATATTATTCTATATTTTCATTCAATCAATGAATTAATGTCATATCAATTTGTACAAGAATTTGTGACTGACTGACTG	........((((((((((.(((((((((((...(((((((((......((((((((((((((((..((.((.....)).))..)))))).................)))))).))))......)))))))))...))))))))))).))))))))))........	-	TTTGTACAAGAATTTGTGAC
cre_miRNA-m0141	scaffold_4:1611911:1612074:+	-68.2	10	10	-	TCCTACGCCGTTTGACACGGAACATGGGATGGCGATTCGGGAGTATCAGCGGCGCCGACCGAGCATCACTTGCCATTGCTTCGTTGAAGAAATTGTCCAGCTTTGGCTCGTGCCTAGCATGCTCCAAAACGACATTCCGTGTGTTGTGTCAAACCACGTAGGAT	(((((((..(((((((((((.((((((((((.((.((..(((((((((((((.((....((((.....)))).....)).)))))))............(((..(((....))).))).))))))..)))).)))))))))).)))))))))))..))))))).	TTTGACACGGAACATGGGATG	-
cre_miRNA-m0142	scaffold_4:2545473:2545584:+	-41.6	6	-	6	ATCTGGGTCATCTTCTCGCGATTAGCCTTCGGATTGAGAGGAGCCTCAGTAAGAAGAACAGGGTGCTCTTCAGGGGCAACACGAAGCTCATTGTAGAAGGTGTGATGCCAGA	.(((((..((((((((.(((((.(((.((((..(((.((((((((((.((.......)).))).))))))).....)))..))))))).))))))))))))).....)))))	-	CGAAGCTCATTGTAGAAGGTG
cre_miRNA-m0143	scaffold_4:3392136:3392279:+	-34.6	10	-	10	TACGAGCCATGCATGCGGTCATGCATGTTGCATGCAATACCATGCCAGACTGATTTACGTATGGATTAAAGAGTAGTTGTTTGTTGGAGCAAGGCAAGGAAATTACCATGTCAAGCCACGTTGCGGATCGTGTGGAGAATCAAA	...((....(.(((((((((.(((((((.((........((((((.............))))))............((((((....))))))((((.((......)).))))..)).))).))))))))))))).)...))...	-	AGCCACGTTGCGGATCGTGTG
cre_miRNA-m0144	scaffold_4:3919238:3919484:+	-94.2	5649	169	5367	AGTGCATGTCTACACTACAGCTGCTGTCAATCACAGGGCCTCCTATTTTCTGTTGAAAACCTCAAAAGTTTGGTTGCACTTCCAAGAATTTTATTATTGATCCTTAAACTTTTGTGTATTGTACATAATGTATCATAAGTTGGGGGTCACTAACGAAAAACTTTGGGGTATAACTGATATCTTGGGGTTTTAATGGACAGTGGGGTGGCTGTAACTGACAGCGGCTGTACTGTAGTCATTCTCATTA	((((.(((.(((((.((((((((((((((.....(.(((((((((((.((((((((((.((((((.(..(((((((.(((((.(((..((((.(((.((((((((((...((((((....(((((...))))))))))))))))))))).))).))))..))).))))).)))))))..).)))))))))))))))).))))))).)))).)...)))))))))))))).))))).)))...)))).	TACACTACAGCTGCTGTCAATCA	ACTGACAGCGGCTGTACTGTAGT
cre_miRNA-m0145	scaffold_4:4902565:4902904:+	-51	11	-	10	TAGGAGCAAGAGGGGAAAAAGAAAATTGGTTACCTTCTGTTGTCCTTGTGAATGGTGTGCGTTCGTTTTTATTATAATACACATAAAAATTTATTTCTTCTATAGGAACAATGAGCAAAGGTAAAGTTATCTAATCATGATTGATTGCTAACTAAAAAATATATCTATATTTTACTAATTTTATTTCTTTAATTTTTTATCTCAATATAAATAGTAATAATTATTATTTTTTAAAATTTAATAATTTTATTTCTTAATTAAGTAAGGATAATTTTAGACACAAATATTTTTCACTCAATCCCTTAGGTACTAATACTTCTTATTGATCTCTGAAGTTGCT	.((((...((((((..................))))))....))))...(((((.....)))))((((((((..........))))))))......((((....(((.(((((((...(((((.(((.((((((....((((((.((........(((((((....))))))).((((..((((((.(((((((..............(((((((((...)))))))))..(((((((....)))))))......)))))))...))))))..))))..............)).))))))..)))))))))..)))))))))))).)))..)))).....	-	ACTAATACTTCTTATTGATCTC
cre_miRNA-m0146	scaffold_4:6470817:6471139:+	-100.5	7	7	-	TTCTTGTTGAATATGTGACAGTCATGCTCTTGTTTCTTTGCTTTTACAATTGTACTCTTACAACAATATTTTCAGGGACATTAATTAGTTTAGCTGTAATAAAAGTTAATAAAAAAATTAACCCTAAAAGTAAAATAAAAATAAATGTAAATTTTTTGGTTATTATTGTTTTTAGGATTAATTTGTTAAATTAATTTTTTATAAATAATTATTTCAAGATTATTGCAAATTTATCAAACATCCCTTTGAAATTGTAGTAAGGTTATTATTGTAAAAGCAAAAGAAATATAAGGGCATGAGTGTCACATATTCAATAACAAGGT	.(((((((((((((((((((.(((((((((((((((((((((((((((((.(((.((((((.(((((.(((..(((((........(((((.((.(((((((((((((((....(((((((.((((((((((((((((....((((....)))).....))))).))))))))))).))))))).....))))))))))...................))))).))))))).........)))))..)))))))).)))))).))).))))))))))).))))))..)))))))))))).)))))))))))))...)))))).	ATATGTGACAGTCATGCTCTTGT	-
cre_miRNA-m0147	scaffold_4:8761430:8761642:+	-77.8	12	11	-	TTATGATATCCGGAAAACCGGATTCGAGTGAAGGGCTTGCTGGTCACAACCGGAATTCCAGTTCAAGTCAAACCGGCAAGCCGTTTACGGGTTTCAAGCTTCTGGTCACAACCGGCTATCCGGTTAGTGCAAACCGGCAATCCGGTTTCGGAAGCTATTTCAACTGTTCTTCTTCTTTCTTCATTCGGCATTCCGGTTCTCTCACTCTTTCTA	...........(((.(((((((.(((((((((((((((((((((....((..((((....))))..))...)))))))))))....((((......(((((((((....((((((....((((((......))))))....))))))))))))))).......))))...........))))))))))...))))))).)))...........	CGGAAAACCGGATTCGAGTGA	-
cre_miRNA-m0148	scaffold_4:12466832:12466927:+	-45.5	285	282	-	AAAACGGAGATGTTGGAACGGCTCAATCAAATCAAATATCCTATGAAATCAATTGGGTCCTTTAATTTGATTGAGCCGTGCCAATATCTCCTCTCG	.....(((((((((((.(((((((((((((((.(((...((((..........))))...))).))))))))))))))).))))))))))).....	TGTTGGAACGGCTCAATCAAA	-
cre_miRNA-m0149	scaffold_4:13659406:13659531:+	-51.2	38	1	37	AGAGCTTTGCTTTGCTAGCCAAGGATGACTTGCCTACGTCCATCATTGAGGGTTTTCAAAATAAAAAGAATGAGAATCCTTTTGTGGGTTATGTTGAGCAAGCATCCTGGGCTAATTGAGTGGCTC	.(((((..((((...(((((.((((((.((((((.((((...((((.(((((((((((............)))))))))))..))))...)))).).))))))))))).)))))...)))))))))	TAGCCAAGGATGACTTGCCTA	AGCAAGCATCCTGGGCTAAT
cre_miRNA-m0150	scaffold_4:13812757:13812866:+	-59.3	5	5	-	GGTATTTTCCAGACACCATGATGTTGGGTAGAACTGCGATCAAAGATGATGGTGTATTAATTTGATTGTGTATTTATTCTACCCGACATCATGGTGTCTGGAAAGATCCT	((..((((((((((((((((((((((((((((((.(((((((((..(((((...))))).)))))))))))......))))))))))))))))))))))))))))..)).	AGACACCATGATGTTGGGTA	-
cre_miRNA-m0151	scaffold_4:14666716:14666786:+	-26.1	8	8	-	ATGAAATCTCATATGTGATCCAGTTCAATGTAGTCAAACTACATTGAGCAAATTCATATATGATTAAAACA	........((((((((((....((((((((((((...))))))))))))....))))))))))........	ATATGTGATCCAGTTCAATG	-
cre_miRNA-m0152	scaffold_4:16456538:16456674:+	-22.5	32	-	32	ATTTTGATTTTATCTTCGATAACATTTGTTTTAATTTTTTTAATTATTATTATTTATCTTCTTTTTTTATCAATGGTGACTTGGGATAATGATTTTGATATCCTTTTATTAATAATAAGGTTGTTGGGGATCGAGGG	.((((((.....(((((((((((.(((((((((((.........(((((....((((..((((...(((((...)))))...))))..))))...))))).......))))).))))))))))))))))))))))).	-	TTATTAATAATAAGGTTGTTGG
cre_miRNA-m0153	scaffold_4:17492352:17492451:+	-56.4	5	5	-	AAGCTAACAGTAAATGATAGTATGATACCCTATAATTTTGATGGAGTATTCTTTGTGGTCAAAATTATAGGGTATCATACTATCAGTTACCGTTAGCTTT	((((((((.((((.((((((((((((((((((((((((((((((((....))))...)))))))))))))))))))))))))))).)))).)))))))).	TAAATGATAGTATGATACCCT	-
cre_miRNA-m0154	scaffold_4:17972204:17972285:+	-21.7	13	-	12	TTGACACCACAACCCAAATCACAGAATCAAAATCTGTTGGATTATCAACAAATTTATTATTGATTTGGGTTAACAGTGTAGT	...((((...(((((((((((...(((..((((.(((((......))))).)))))))..)))))))))))....))))...	-	ATTTATTATTGATTTGGGTTA
cre_miRNA-m0155	scaffold_4:17985770:17985851:+	-24.7	26	13	12	TGGACACCACAACCCAAATCACATAATCAAAATCTGTTGGATTATCAACAAATTTATTATTGATTTGGGTTAACAGTGTAGT	...((((...(((((((((((.(((((..((((.(((((......))))).))))))))))))))))))))....))))...	ACCCAAATCACATAATCAAAATCT	ATTTATTATTGATTTGGGTTA
cre_miRNA-m0156	scaffold_4:17998705:17998786:+	-21.7	13	-	12	TTGACACCACAACCCAAATCACAGAATCAAAATCTGTTGGATTATCAACAAATTTATTATTGATTTGGGTTAACAGTGTAGT	...((((...(((((((((((...(((..((((.(((((......))))).)))))))..)))))))))))....))))...	-	ATTTATTATTGATTTGGGTTA
cre_miRNA-m0157	scaffold_4:22354935:22355110:+	-63.7	62	54	8	CATTAGTGAAAGAATAATACTAGGGATCTCAACATTTGGATCCCAATTTGTATGTCAACTGATGTGGCATTCATCTATTGGATAGTATAGTAGTAATTTTAATAGTTATAATTTCACTTGTCGCTGGGATATAAATTGGGATCCAAATATTGGGATTTCTAGCATTATTGCTAGTA	.((((((.....((((((.(((((((((((((.((((((((((((((((((((.(((..((((((((.(((...((((((((...............))))))))....))).))))..)))).))).)))))))))))))))))))).))))))))))))).)))))))))))).	TACTAGGGATCTCAACATTTGGA	CAAATATTGGGATTTCTAGCATT
cre_miRNA-m0158	scaffold_4:24419537:24419636:+	-61.6	92	-	92	TTAATTTCACTTCTGTCCTCAAATAAAATAACAATAATAATAATAATAATAATATTATTATTATTATTGTTATTTTATTTGAGGACAGAAGTGAAATTAT	.(((((((((((((((((((((((((((((((((((((((((((((((....))))))))))))))))))))))))))))))))))))))))))))))).	-	TTATTTTATTTGAGGACAGAA
cre_miRNA-m0159	scaffold_4:274445:274549:-	-41	7	-	7	CTAGAGGATAAATCCAAAGGGATCGCATTGATCCTAAGCCTTAATTATAATTCTCATACTTAATGTTCATGAGGATCATGCTATCCCTTTGGATTCCTCCTTCGG	...(((((..(((((((((((((.((((.((((((..((.((((.(((.......))).)))).)).....)))))))))).)))))))))))))..)))))...	-	ATCATGCTATCCCTTTGGATT
cre_miRNA-m0160	scaffold_4:743679:743828:-	-60.6	6	-	6	ACTGTTTGCAGTTGGAGCACCATCAAGATTCACAAACTATTAGGGTTAGTGAGTGGAGATAATGGTGGCTATTTTATTTTTTTTGGCCCCTTGCTTCACTTCAAATTGCTCTTTGTTTTGGAATCTTGATGATGCTGCAGCAGCGATAAG	.((..((((.((((.((((.(((((((((((..((((....(((((...(((((((((.(((.((.(((((............)))))))))))))))).)))....)))))..))))..))))))))))).)))).)))).))))..))	-	TGGAATCTTGATGATGCTGCAG
cre_miRNA-m0161	scaffold_4:4426154:4426454:-	-52	9	-	9	AAAATCTTAACTATCAAATATTATGAAGCTTTGATATGTTGGTTCGCAGGATGGTGTTGAAGCTTGGGTTGGTACAATTTGCTCAAAATGTTGTTGAATTTCCCAGGAAACATATATGAAGTGATTAAATAAACTAATAAAGGTCAACAAGCCTTGGTTTTTTTCCCCTAATGTGGTTGTTGTATGTTTAATTAAAATTAATGTATTTATCTTCTTTTATACTGGGGTAATAAAAAAGTGTGGAGTCTCTCCCAGATTACTTTGTTTCAGAAGATGTATTAAAGTGAGCGTAAAAGGTTCA	..((((((............(((((..(((((((((((((...((.(((..(((....((((((((((..(((.((((..((.......)).)))).))).))))))....((((((....((((((((((.((.(((((((((......)))).((.......))((......))))))))).))))))))))......))))))....))))..)))..))).)).((((((..(((.(((........))).)))..))))))......)))))))))))))...)))))))))))..	-	AGAAGATGTATTAAAGTGAGCGT
cre_miRNA-m0162	scaffold_4:6541999:6542151:-	-62.5	156	-	156	TCGTTTGCAGATGCAGCATCATCAAGATTCACATGTATATATATATATATATATATATATATAGATATAGATATATGCTAATGGTGGAAAGATGTTTATCTTTTTGCTTTATTGCCTTCATGAGAATCTTGATGATGCTGCATCAGCGATAAA	....((((.(((((((((((((((((((((.((((((((((((((((....)))))))))))).............((....(((((((((((....))))))))))).....))...)))).))))))))))))))))))))).))))....	-	AGAATCTTGATGATGCTGCAT
cre_miRNA-m0163	scaffold_4:7113398:7113482:-	-22.3	7	-	7	TGATTCTGAGTACCGGATCAATGGTCAACAGTTAATTGAGGCCATATGCAAAAATTGTTTACAGTTGATTTAGTGCTCAACACAA	......(((((((.((((((((.((.(((((((..(((..........))).))))))).)).)))))))).)))))))......	-	TTGTTTACAGTTGATTTAGTG
cre_miRNA-m0164	scaffold_4:7520268:7520624:-	-131	10	9	-	CACTGGCCTGTCGGGAGAGAAAGCTCGGGTGGAGAAAGACTGTGAGGAGTTGAGGTCCACCAACGGGGATCTGCTATCACGACAAAAGACGATGGCAGAGGATGCATTCTCACTCATCATGACGGAGGTGTGGAGTGTGGATCCAGAACTGGAGGTATCCCGCGTGCAGAAATTTGTCAACAAGGCTACGATTCTGAAGACAATTGCAGAGAGGAAGAAGTCTTCCCAGGCACAGTCGGGTACCCCTTCCGGGTCGCCTAGGGTACCCTATGCGCTTCAGTTGTTGCCTGCCTCGGATGCCCCCACTTCAGCTGCTCATATTCCGGGTACCTCGGAGTCCTCTGCTGATCGCCCTCT	....(((..(((((.((((...(((((((((......((.((((((.(((((((((((.((...)))))(((((((((............)))))))))((((.(((.(((.(.((((........)))).)))).))).)))).....(((.(((((((.(((.((((((....(((.....))).....)))))..((((((((......(((((....))))).((((.((...((((((((.....((....))..))))))))..)).)))))))))))).).)))...))))))).))))))))))).)))))).))....)))))..)))).)))).))))).)))....	TCGGGAGAGAAAGCTCGGGTG	-
cre_miRNA-m0165	scaffold_4:9610338:9610557:-	-35	7	-	6	TTAATTTATTTTAAAAAACTTCTAATTGAAAAAAAAATGTCAATGTAATAGAACATCGTCACTAGTAGTAAAAGTACTTATAGAAACAACATGTAGTAACAATTATCAATATTTTTATAAAATTTTTATGTGAATTTTCAGATTTTATTTATTAGTTATATTAACTAAGATAGAAAATAAAATTTGAGTATTTTAAGGAGGTTTTGATAGAATAATCATC	.....((((((((.(((((((((..((((((...........((((......))))..((((.....((((((((..(((((((((......(((((....))))).....))))))))).))))))))))))...((((((((((((((.(((((((...)))))))......))))))))))))))..)))))))))))))))..)))))))).....	-	ATTTTAAGGAGGTTTTGATAG
cre_miRNA-m0166	scaffold_4:11266497:11266842:-	-74.1	6	5	-	AACGAGAAGTAAGGATTTAAAAAGTAAACTTGAAACATATAATATAAGTATTGGAATGTAACAATAAAAAGTCGGAATATGACTATTTTGTGATATTTTTATAAATTTTTATGCTATTTATAAATTTAAAATTATTACAATTTTTTTAATCTCATTTGAAGGTAATTTTTTAATTTTCCCTTTTTTAAAATAAAATTTTCGCATTAAAAACAATTAAAAAAATTTGAATTTGCATTTATTAACCGGTTGAAAACCGGTTGTACCCGTACCATGCATGCGCTGCATGAGATGCAGCGGCAGCGCTGCATGGTAGGTTGACTTTTGCGGATTTTCAACTCATCTTTAA	...(((((((.(((((((.((((((.((((..................(((((........)))))...(((((.....)))))....(((((((.(((((..(((((.((.......)).)))))))))).)))))))(((((((((((....(((((.(..((..(((((.(((..........))).)))))..))..).)))))....)))))))))))................(((((((((...)))))))))......(((((((((.(((((((.((........)))))))))))))))))))))).))))))..)))))))..)))..))))...	AAGGATTTAAAAAGTAAACTTGA	-
cre_miRNA-m0167	scaffold_4:18510631:18510764:-	-45.9	195	-	194	TCTTTTGCATGCTTTTCCACGGCTTTCTTGAACTTAATTAGTACGGTTAATTTTTTTGTGCTATTAACAAGCAATTAATATGCAAATCTTTAATCAGTGCAAAGCTCAAGAATGCCGTGGGAAAACATGAAAGG	.(((((.((((.(((((((((((.(((((((.(((.....((((((((((....((((((.((((((.......))))))))))))...)))))).)))).))).))))))).))))))))))).)))))))))	-	GCTCAAGAATGCCGTGGGAAA
cre_miRNA-m0168	scaffold_4:23797107:23797350:-	-40.7	10	-	9	ATTATTCATTGAGTTATAATCTCTAGTAGTTAAGATTTTTTTATACTTCATTAACGTACCAACAATGATATACATCATTAAATCTTATTATTTTTGGCTTTTTTAGGGTGAAATTATAATTTTTGATTTGGGGGTAAAATGGCCATTTTCTTAAGTTTCCGTTAGTTTTCTTAACGGATTCCAAACAAAAGTGAAAAAGTGAAATAAAATATAACTTTAGGTGGATTCTAGCAAAAAAAAAAAA	............((((.(((((((((.(((((..(((((.((.(((((((((...........((((((....))))))....((((.......(((((.(((((...(.((((((.......)))))).)...))))).)))))......))))..((((((((.....))))))))...........)))))...)))).)).))))).)))))))))..))))).))))............	-	TAACTTTAGGTGGATTCTAGCAA
cre_miRNA-m0169	scaffold_4:24419537:24419636:-	-63	92	-	92	ATAATTTCACTTCTGTCCTCAAATAAAATAACAATAATAATAATAATATTATTATTATTATTATTATTGTTATTTTATTTGAGGACAGAAGTGAAATTAA	.(((((((((((((((((((((((((((((((((((((((((((((((....))))))))))))))))))))))))))))))))))))))))))))))).	-	TTATTTTATTTGAGGACAGAA
cre_miRNA-m0170	scaffold_4:24526146:24526406:-	-36	10	10	-	TCTTAATCTGAGCAGATGATGATACAAAAACATTATTCATAGCTGATGAAGCCGTGATGCTTCTAAAAGTCGAGCTTTTTAAAACTGATGCTCCGTAATTCATTTTCTTGCCCATCTTTCTTGTCATGGACTTATCTCTTTTTGAGTTATTATTACTAAGTTCCATCGTCGAACACTTTTTAGTTTTTTCTTTTTCCTACCATATTCTAAATTTAAAAATAAAAAAAAATTGTTGTTGTAAGCAGAGTTTGTGGATTTCCT	....(((((..((((((..((.(((((.((((..(((((.....(((((..(((((((((((....)))).((((.((........)).)))).......((......))............)))))))..)))))......)))))............((((.......))))..(((((.((((((...(((..............)))...)))))).)))))....)))).)))))..))..)))))))))))....	AGCAGATGATGATACAAAAACA	-
cre_miRNA-m0171	scaffold_5:319142:319226:+	-24.9	60	-	59	TTCTCTGTTATTTCTATTACAGGTATGGGCGGGCTGGGTAAAACCACTCTTGCTCAGCTTGTCTACAATGATAAGCAAGTGGAGG	.(((((...((((...(((((....((((((((((((((((........))))))))))))))))...)).)))..)))))))))	-	CAGCTTGTCTACAATGATAAG
cre_miRNA-m0172	scaffold_5:2207031:2207190:+	-60.7	1180	35	1100	GCGCTTTTACAGAAAGCGCTTTTATTTGAAAGCACTTCATGTCATATACCTTATGGTAAAATGCTAATGTGAGATTATATAGGTGAGTATGAAGAGCACGCATATTTTGAAATGTTTTAGGATATGTGCTTTCAAGTAAGAGCGTTTTCTGTAAAAATAC	....(((((((((((((((((((((((((((((((((((((.(...(((((((((((....(((....)))..)))))).))))).))))))))......(((((((((((....)))))))))))))))))))))))))))))))))))))))))....	AAAGCGCTTTTATTTGAAAGC	TTTCAAGTAAGAGCGTTTTCT
cre_miRNA-m0173	scaffold_5:4262616:4262706:+	-18.8	15	-	14	TGTTTAAGCGGTTAGCATTTTTCGGTCCGTCTATTAATGATTGTGAAAATTTGGAACAAATTGGGCGAAGAATTGCAGGCAAGTTTAAAGG	..(((((((.(((.((((((((((.((((.........((((.....))))..........))))))))))).))).)))..)))))))..	-	TTGGGCGAAGAATTGCAGGCA
cre_miRNA-m0174	scaffold_5:4964275:4964361:+	-39	87	-	86	ACCATACTACAGTTTCTTCTAGCCGTTGGATCAACTTATGATAACAATTGTAGCTAAATCTAACGGCTGAATGCAACTGTGGTATGG	.(((((((((((((.((((.(((((((((((....(((((((....)))))))....)))))))))))))).).)))))))))))))	-	ATCTAACGGCTGAATGCAAC
cre_miRNA-m0175	scaffold_5:5960245:5960485:+	-58.7	35792	35081	-	AGCATTGCACAAGTCATTAGAAGAACTGCCGCTTTCACTATTTTGTTGCATGATGCTGATAAAGAATGTGTCAATGGCTTTCTCAGATTCAATGGCAGCGTGACCGAAGGGTCCGGTCTATTAACATCTTCTTCGGTTAAGAGTTGAATTAGAATCCAAGTCATGTTGCCTTCATAGTTCCTCAGCAAAGCAGTAATAGTTTCAACCTCGGATAGAATGTTCTGAAAACATGGCTTTGTTG	((((..((.((.((..((((((.(.((((((((...(((.((((((((..(((..((((.((((.((......))..)))).))))..)))..(((((((((((....((((....(((((((((.((((........)))))))))..))))))))..)))))))))))............)))))))).)))...)).........))).)))..).))))))..)).))))..)))).	AAGTCATTAGAAGAACTGCCG	-
cre_miRNA-m0176	scaffold_5:8900281:8900381:+	-30.9	89	-	86	AAAAAGCACATGTCATCCAGAACAATTTGGGATCTCGATTGGGTCAAAATCGAAGTACATTTTTATCTTAATTTATTGTTCTGGATGATACTCGGCACACA	.....((...((((((((((((((((((((((((((((((.......))))).)).........)))))))...))))))))))))))))....)).....	-	ATTTATTGTTCTGGATGATAC
cre_miRNA-m0177	scaffold_5:10955813:10955949:+	-35.7	30	30	-	TTTCTTGTCCTAGATGACGTGTGGGATGGAAGTTACAATCAATGGGAACCATTCTTCTATTGTTTAAAGAATGGTCTCAACAGTAGTCAATTTTTGATTTCTACACATTATCAGATAGTAGCAAGCATGACGAGATT	..(((((((((.(((((.((((((((.(((((((((.((...(((((.((((((((..(....)..)))))))))))))...)).)).)))))))...)))))))).)))))))..............)))))))..	TAGATGACGTGTGGGATGGAA	-
cre_miRNA-m0178	scaffold_5:13529513:13529737:+	-44.1	5	5	-	TCATAAATTAAGATAAAATTACTGTGTAACTGTGGTATGAATCCCATAAATTGATAAAAAGCATGAAACTTTACCATGGCTGGACCCCATAAATTGATAAAAAGCATGAAACTTTACCGCCACCGATTACTATTCCGTCACAGGTGACGGTGCCGACGACATTGCCAGTGGCTCTATATGCATATGGCGACACCACCGTGCCATTAGATTTATCTTTCTTCTACC	.........((((((((.(((.((.(((.(.((((((((.....)))).............((((.........))))(((......((.....))......))).........(((((.((((....((......))....)))).))))).........((((((...((.......))...))))))..)))).)))))).))).)))))))).........	AGATAAAATTACTGTGTAACT	-
cre_miRNA-m0179	scaffold_5:17581258:17581465:+	-48.9	5	-	5	GAATGTCATTCTCTTTGATTTTAGTTTTTCATTGAATTGGAAATATATAGCATTTTTTTCATTTAAAAAAAGTGCTTCGGTACACCTTTGAGGGTAAAAAAAATATATATGAGATTGTTTGTTACTAGAGCTGTACTATAGAAATTCTTACGGTGTATTTACCGATTAGTAATCGAAATAGACTGAAATCAAAATGAGTTTGAATTGA	.....(((..(((((((((((((((((((((((((((((((((((((((((((((((((......)))))))))))..((((((.((((...(((((...(((((..........))))).))))))))).))))))...............)))))))).))))))..)))).))))..)))))))))))))..)))..))).....	-	ATAGACTGAAATCAAAATGAG
cre_miRNA-m0180	scaffold_5:24183262:24183407:+	-30.41	6	6	-	TTTGTTTTGCAGGTTACTGTAAATAATCGGCGAACCGTTAACTACAAACGGTTAACCAATAATTTCTAAAATAATTCATACTAACCTTGAACCGTTTAGCAAAGACGGATAGCCAGAATTTATTTTGCAGGTCTCTGGAAATTAAC	.(((.(((.((((...(((((((((((((((...(((((......((((((((....................................))))))))......)))))...))).))..))).)))))))...)))).))).))).	AGGTTACTGTAAATAATCGGCGA	-
cre_miRNA-m0181	scaffold_5:30421182:30421312:+	-42.8	10	-	9	AAAATAACTTAAATCATAACACTATGATGGATTCGTGATAGAAATTTCAATCTATCACATATCAATAATGGTTTGGTGATAGAAATATTTTATATCACGAATTTATGATGGTTTTATGATATAATTATCAT	...((((.(((.(((((((.(((((.(((((((((((((((((((.....((((((((..((((....))))...))))))))...))))).)))))))))))))).))))).))))))).)))))))...	-	TTTATGATGGTTTTATGATA
cre_miRNA-m0182	scaffold_5:35998840:35998941:+	-35.6	584	1	555	GTGGCTTGATTGGGTTTGCTCTCCAGTTCGAGTCGCAGGGAAGTCGCCTTTGTTGGGAGAACTTGTACCTCTCGGTTCGAGCGGAGACTTCTAGTCTGCATT	..((((((((((((.......))))).)))))))(((((((((((.(((((((((((((.........)))))))..)))).)).)))))))...))))...	AAGTCGCCTTTGTTGGGA	TCGGTTCGAGCGGAGACTTCT
cre_miRNA-m0183	scaffold_5:36049315:36049383:+	-48.4	6	-	6	ATACACAACCCACAAGAACCACACAAATTATGGGACCCACATAATTGTGTGGTTCTTGTGGGTTGTGTA	.(((((((((((((((((((((((((.(((((.......))))))))))))))))))))))))))))))	-	CATAATTGTGTGGTTCTTGT
cre_miRNA-m0184	scaffold_5:772804:772879:-	-26.4	60	-	59	ATTCCTATTATGGGTATGGGCGGGCTGGGTAAAACCACTCTTGCTCAGCTTGTCTACAATGATAAGCAAGTGGAGG	.((((..((((.(...((((((((((((((((........))))))))))))))))...).))))......)))).	-	CAGCTTGTCTACAATGATAAG
cre_miRNA-m0185	scaffold_5:2641526:2641608:-	-32.6	60	-	59	CTCTGTTATTCCTATCATTGGTATGGGCGGGCTGGGCAAAACCACTCTCGCTCAGCTTGTCTACAATGATAAGCAAGTGCAGG	.(((((..(((.((((((((...((((((((((((((............)))))))))))))))))))))).).))..)))))	-	CAGCTTGTCTACAATGATAAG
cre_miRNA-m0186	scaffold_5:2702968:2703109:-	-29.9	17	17	-	AAACTTGACCGGAGTGATTGGGAAGGGGTGCTCAGTTGCAAGATATGGGATTTACCAGAAGAGAGATGTGACATTATACCGGCGCTTAGAGTGAGCTACTATTATCTTTCGGCACCTTTGAAACAATGCTTTGCATACTGCT	.........((((((.((((...(((((((((.............(((......)))...((((((((.......(((..(((.(.......).)))..))))))))))))))))))))....)))))))))).........	GGAGTGATTGGGAAGGGGTGC	-
cre_miRNA-m0187	scaffold_5:2735763:2735898:-	-27.4	57	57	-	ATTGAAAAAGTTGTCAAATGATGATTGTCTGTCTGTGTTCGCTCAACACGCTTTGGGGACAAGAGATTTCAGTTCAAACAAGTCATTGGAGGAAATTGGCAAGAAGATAGTGATCAAATGCAACGGCTTGCCCTTA	.......(((((((((..((((.(((((((.(((.(((((.(............).))))))))((((((..(((((........))))).)))))).......))))))).))))..))..))))))).......	TTGTCAAATGATGATTGTCTG	-
cre_miRNA-m0188	scaffold_5:4367429:4367570:-	-61.6	30	30	-	GGACCAAAATTATGTTGCAACAGTGGTACGGTACCACTGTTACTTTTAGCCATTGAATCTATAATTGTACAATTGTATTAGTAAGATCTAATGATTGAAAATAACAGTAGTACCGTATCACTGTTGTAACATAACTGAACCC	((..((...(((((((((((((((((((((((((.(((((((.((((((.(((((.((((.((...((((....))))...)))))).))))).)))))).))))))).))))))))))))))))))))))))).))..)).	TATGTTGCAACAGTGGTACGGTA	-
cre_miRNA-m0189	scaffold_5:4770698:4770782:-	-25.9	172	2	163	TTCGAGGAGTTTAGGATTGCCAGAGCCATAGTTGAAGCTTTAGATGTTTCTTCTTCTGGTCTAGGCGAATTTCAATCTCTTCTTA	...((((((.((.(((((((((((.(((.((..(((((.......)))))..))..)))))).))).))))).)).))))))...	AGGATTGCCAGAGCCATAGT	TCTGGTCTAGGCGAATTTCAA
cre_miRNA-m0190	scaffold_5:5960222:5960542:-	-75	39860	-	39182	TATTTTCTGAGAGGTTCAAAAGGGTATTGGCAGGTGAAGAAGGATTGTTACGAGATTCAACAAAGCCATGTTTTCAGAACATTCTATCCGAGGTTGAAACTATTACTGCTTTGCTGAGGAACTATGAAGGCAACATGACTTGGATTCTAATTCAACTCTTAACCGAAGAAGATGTTAATAGACCGGACCCTTCGGTCACGCTGCCATTGAATCTGAGAAAGCCATTGACACATTCTTTATCAGCATCATGCAACAAAATAGTGAAAGCGGCAGTTCTTCTAATGACTTGTGCAATGCTCTTGAAGGACTACAAAGTAAAAT	.(((((((..(.(((((..((((((((((((((((.((((((((((((.....(((((((........((((((((.....((((...((((((.............))))))...))))....)))))))).......))))))).......(((((((........)))).)))....(((((((...))))))).((((..((((((..((((.((((.............)))).))))..)))............)))..)))))))))))))))..).)))))).))))))))))...))))).)..)).)))))	-	GCAATGCTCTTGAAGGACTAC
cre_miRNA-m0191	scaffold_5:6974259:6974341:-	-74	24	-	23	TCGAGTATTGCAACCACTGCCAGCCCAGATGGTCCCTCAATCAATAGATGGACCATCTGGGCTGGCAGTGGTTGCAATACTCG	.((((((((((((((((((((((((((((((((((.((........)).))))))))))))))))))))))))))))))))))	-	CCATCTGGGCTGGCAGTGGTT
cre_miRNA-m0192	scaffold_5:7601760:7601866:-	-31.5	16	-	16	CCGATGATGTAGCATTGACTGATGAGGTGTCACGATCCTGTTACGCTAAAATTCTTATGTACTGTTGATGGTGACGTGGCAGCATATCAGTGAACGAAAAATCTCGC	.(((.(((....(.((.(((((((.(.(((((((.((((((((.((.................)))))))).))))))))).).))))))).)).)....)))))).	-	CGTGGCAGCATATCAGTGAACGA
cre_miRNA-m0193	scaffold_5:8286829:8286972:-	-37.3	10	-	9	GGCGCTTCACCTCATTTGCATTTATCTCATTTTCTTCAGCTTATTTCTTCTCTTAAGAGTGAGGCAGAGAGAGTTGAGTGTCAGAGTTTTAAACTCCTATTGTAATGATTTGAGAGATTGGGTGTATTGAGGTTCTAGGTAGTG	.((((((.((((((..(((((((((((((..((.((((((((.(((((((((........)))).))))))))))))).....(((((...)))))..........))..)))))...)))))))).))))))...)))).)).	-	GAGAGATTGGGTGTATTGAGGTT
cre_miRNA-m0194	scaffold_5:8918554:8918651:-	-50.8	6	-	6	CTCAGTGAAACAGCCCTTGGTAATTTGCAGGGGCTATTTTCACTACAAAACAGCAGTAAAACAGCCCCTGCAGATTTCTATTGGCTGTTTTCACTGCA	..(((((((((((((..(((.((((((((((((((.((((.(((.(......).))))))).)))))))))))))).)))..))))).))))))))..	-	TGCAGATTTCTATTGGCTGT
cre_miRNA-m0195	scaffold_5:9063603:9063700:-	-50.8	6	-	6	CTCAGTGAAACAGCCCTTGGTAATTTGCAGGGGCTATTTTCACTACAAAACAGCAGTAAAACAGCCCCTGCAGATTTCTATTGGCTGTTTTCACTGCA	..(((((((((((((..(((.((((((((((((((.((((.(((.(......).))))))).)))))))))))))).)))..))))).))))))))..	-	TGCAGATTTCTATTGGCTGT
cre_miRNA-m0196	scaffold_5:10288575:10288864:-	-53	7	-	6	ATAATCGTTAATTACAATACAACCCACTCTACATTTGTTAACTTCGAATTGAATTTAGTTGCACTATTGTGATTGCTATAGCATTTCAAGTGACATCAATTCCTATAGAGACGATCTTGAATATCATCACTTTATTACTTGTTGTGTTCAATTACACATTGACATCAATAGCATTTGATTATAAAATTAACCAACACAAGTATTGATCCCATGAGAATGTAGATTTAATTATTCGTAAGGTTAATTTTCTAGGTGTAAATGTGAGTTGGTTGGAAGTGAATTTTTTTTTA	...........((((....(((((.((((.(((((((...((((.(((((((..(((.((((((....)))..(((....)))...))).)))..)))))))..((((((..(((..........))).)))))).......(((((......))))).....(((((......)))))...((((((((((...((.((((..((((.(((....)))..))))....)))).))..))))))))))..)))).))))))))))).)))))...))))...........	-	AATGTGAGTTGGTTGGAAGTGAA
cre_miRNA-m0197	scaffold_5:10577159:10577247:-	-44.9	78	-	77	ACCGTGCCATAGTTGCATCTAGCCATTGGATACACTTGCATGAGTAGGGTCCACTGACATCCAACGGCTGGATGTAACTGTGACACGAT	..((((.(((((((((((((((((.((((((...(((((....)))))(((....))))))))).))))))))))))))))).))))..	-	ATCCAACGGCTGGATGTAACT
cre_miRNA-m0198	scaffold_5:13439434:13439510:-	-22.2	87	1	86	ATTCTAGGAGTGGTGATGTGGCGGAGGACTGGTTTAACAGGAAAGACCAGTTTTGTAGCATACAAGGCTGTGAGACA	..(((.(.(((..((.((((..(.(((((((((((........))))))))))).)..))))))..))).).)))..	GTGATGTGGCGGAGGACTGGTTT	ACCAGTTTTGTAGCATACAAGG
cre_miRNA-m0199	scaffold_5:13632062:13632168:-	-32.9	16	-	16	CCGATGATGTGGTATTGACTGATGAGGTGTCACGATCCCGTTGGGCTAAAATTCTTATGTACTGTTGATGGTGACGTGGCAGCATATCAGTGAACGAAAAATCTCGC	.(((.(((......((.(((((((.(.(((((((.(((((((((......((....))......))))))).))))))))).).))))))).))......)))))).	-	CGTGGCAGCATATCAGTGAACGA
cre_miRNA-m0200	scaffold_5:13891586:13891712:-	-39.6	186	-	181	CCAAACTAGTGTAAACCTCAACTTACCGCCAATTACTGTTCAAAAGATTAGGACAAATGGGGGCACGTATACAGGAAAAAATCTTCTTAACAATAATTGGGGGTAGATTGAGGTTTATAATAATTTG	.((((.((.((((((((((((.(((((.(((((((.((((...((((((.......(((.(....).))).........))))))...)))).))))))).))))).)))))))))))).)).))))	-	TTGGGGGTAGATTGAGGTTTA
cre_miRNA-m0201	scaffold_5:14093310:14093467:-	-39.9	13	-	12	AAGAAGGGTACACACACCTCCATCTTGGTGGTGTACGATTAATTCTCACTTTTCATGGTCGAAAAGGCTTACCTGTTACAACTACAATTGCTCTCCTAGACACCAGGTTCAAGGAGTACCAGCACGCTGTTATAGGAACCGTTCTGACAACCCTTCAT	..(((((((((((.((((........)))))))))......................((((((..((.((.(((((.(((.(......(((((((((.((........)).)))))....)))).).))).))))))))).))).)))..))))))..	-	CTGTTATAGGAACCGTTCTGAC
cre_miRNA-m0202	scaffold_5:14680645:14680780:-	-23.1	32	-	32	ATTTTGATTTTATCTTCGATAACATTTGTTTTAATTTTTTTAATTATTATTATTTATCTTCTTTTTTATCAATGGTGACTTGGGATAATGATTTTGATATCCTTTTATTAATAATAAGGTTGTTGGGGATCGAGGG	.((((((.....(((((((((((.(((((((((((.......((((..((((((.(((((.....(((((...)))))...)))))))))))..))))........))))).))))))))))))))))))))))).	-	TTATTAATAATAAGGTTGTTGG
cre_miRNA-m0203	scaffold_5:15580991:15581097:-	-50	5	5	-	GAAAAAAAAATTCATATGTATTGGGATTGGGGTGGTGTTGGGGTTGGGGTGGGGAGAACCAAACCCTACTCCCACCCCATTTCCTATTATATATGAATATTTTTTAA	..((((((.(((((((((((.(((((.((((((((.(.(((((((..(((.......))).)))))))..)))))))))..))))).))))))))))).))))))..	TTCATATGTATTGGGATTGGGGT	-
cre_miRNA-m0204	scaffold_5:16037794:16037997:-	-39.1	24	24	-	AAAAATCGCTTACTGAGCGAGGAAAATGTAGTAAAACAAGGTAATTTGATTTTGTTTCTTATATCAGATGTCCAGCAAAAGAATTAAACCTTGATTTTTTACCTTTTTTTACCTTCACTTGAGATGATCGGTATAAATTTAGTAAAAAAGCTTTGTTTATTTCGTCCTTACTAGTTTTTTCACTTGCCTTTATAAGGGGACTGC	.....((.((((..((((((((((((..((((((.....((..(((((((............)))))))..)).......(((.(((((.....((((((((...(((.((((.(((.......)))..)))).)))....)))))))).....))))).)))....))))))...))))).)))).)))..)))).)).....	TACTGAGCGAGGAAAATGTAG	-
cre_miRNA-m0205	scaffold_5:18194407:18194493:-	-40.5	176	3	167	TTGTGCCACAGTTGCATACAGCCGTTGGATGTCAATGAACCACACCAATCTAAGTCCATCCAACGACTAGATGCAACTGTGGCATGG	..(((((((((((((((..((.(((((((((.....((..........))......))))))))).))..)))))))))))))))..	TGCATACAGCCGTTGGATGT	ATCCAACGACTAGATGCAAC
cre_miRNA-m0206	scaffold_5:19473269:19473437:-	-30.5	72	-	72	CATTTTCTGGCCAAGCATTTAGTCAAACAATTTCATCACAATTTCATGACCCGTGAGGTACTTCTTATATTTTTTGTTTTAACGAATTGGCTTCATAGTCTTAGTATTAGTAATAGAAATTTGTTTTAATTGTTGGAAGAAGTTGGTTGGATTAATGCTCTAGTAATTA	......((((...((((((...(((..(((((((.((((((((....(((..((((((....))))))..((((((((((((......((((....))))......)))).))))))))...)))..))))))..)).)))))))..)))...))))))))))......	-	AGAAGTTGGTTGGATTAATGCT
cre_miRNA-m0207	scaffold_5:20151638:20151761:-	-46.8	22	2	19	ATTTTCTTTTACCTCCTTGTTGGTTTCTTGAGGAAAGGAGCATGCACTACTGCCCTAGTGATTTACTCATGTATTGGCATTACAATTTTCTCAAGAAACAAATAAGGAGGAGGTAAAAGATTCT	....((((((((((((((.(((((((((((((((((((.(((........)))))(((((...(((....)))....)))))...))))))))))))))...))).))))))))))))))....	CTCCTTGTTGGTTTCTTGAG	CAAGAAACAAATAAGGAGGAGGT
cre_miRNA-m0208	scaffold_5:20334271:20334373:-	-45.9	24	24	-	TATACATACACAAATAGTAGATGATGCTCCCCACGCTAAATAGTGGTGGTGCTGCAACCTTTGGTGTGGGTAGCATCATTCACTATTTGTGCACATATGGAGG	....((((((((((((((.(((((((((.(((((((((((..(((((...)))))....))))))))))).))))))))).))))))))))....))))....	CAAATAGTAGATGATGCTCCC	-
cre_miRNA-m0209	scaffold_5:20357721:20358006:-	-41.2	5	-	5	TCATGTTTACCACTATTGTTACTGGTACTCTTGCATGGTATTTTGAGAGGTACTATTATAAATATTTGATTTTTCAAGCATATTATTTAAAATGTTTATGAACTTTTTGCTTTCTATAGTCATAGTTATATTGCTAGATAAAATTACATAAAAAATTTAATTAAACTACAATATTTTTACTATAATAGTTTCCTACATTAATAGTGCATCTATATCACTTCTCTCCCCAAAAGAGCTGAATGTTATACATACAAGAAGCATGAGAGACTAATGACATAAAACATAA	..((((((........(((((.((((.((((..((((.(.((((((((.(((((((((......(((((....)))))....(((((((.(((((((((((.((.............))))))))..)))))..))))))).....................((((((..(((.......)))..)))))).......))))))))).)))...(((...((((.......)))).)))((((...)))).)))))).)))))))))))).)))))..))))))..	-	AGAAGCATGAGAGACTAATGACA
cre_miRNA-m0210	scaffold_5:21820581:21820676:-	-25.9	8	-	8	TTGCGGGTGTCTAGTCCCAAAATTTTCACACTTACCAAACTTTTGTAATGGGAGAACTTATACCCCGTTTGGGAGTGTGGTGAGGTAGCCCAGCTA	..((((((......................(((((((.(((((((.((((((.(........)))))))))))))).)))))))...)))).))..	-	CGTTTGGGAGTGTGGTGAGGT
cre_miRNA-m0211	scaffold_5:22145235:22145408:-	-36.5	7	-	7	TTAAGTAGTTCACAAAAGTGACGTCGTTTCAACAAAAAAGAATGACGTCAATTCATTAATTTATTGCAACAATTGAAAGCTTTTTTTTTTTTTTGAGAATTGAAAGCTTTTAATTAAACTAAAATCAAAATAGAATTTACAAAGAGGAAACTACGTCGTTTATGAGCTAGACAC	.....(((((((...(((((((((.(((((..(((.(((.(((((.......)))))..))).)))....((((((((((((((..(((((...)))))..))))))))))))))....((((.((......)).)))).......))))).))))))))).))))))).....	-	AGGAAACTACGTCGTTTATG
cre_miRNA-m0212	scaffold_5:22716718:22716946:-	-44.8	18	17	-	ATAATCCTTAAATGATATGTTAAGACACGACTCAAGACTAATATTTTACAATCCCTAAAGGGATTTTGAACGATGCAATAAAATGAACTATTGGTGTCTTTTTTTTAATCTTGCTAAGTTGACTCAATGGTGTTTAGAAATCAAACAGTGTTTCAAAATAGTTGATTTCCTCGGAAGCATTTTGTCAACCACCTTTGGGTGTGGCTCAATATCATCATTTTTCGCAATT	.........((((((((((((.((.(((.(((((((........((((.((((((....)))))).)))).(((((((((........)))).)))))...................((((((..((((.(.....((((((((.(.((........)).)))))))))......).))))..))))))....)))))))))).)).))))).))))))).........	AATGATATGTTAAGACACGA	-
cre_miRNA-m0213	scaffold_5:24229508:24229625:-	-24.77	11	-	11	CTTGCATGTCTCTCTTTCTATTAAGATCTGATTGTATCCCATTGCCCTAAATTTGTACCCCAATTCTTCTAAATATGTAATTTCTACAAGATGATTGTAAAAGGAGGGACGTTGCGAT	.((((((((((((((((.(((...((((...(((((....(((((...............................)))))...)))))...))))))).))))))))))).))))).	-	CAAGATGATTGTAAAAGGAGGG
cre_miRNA-m0214	scaffold_5:25329048:25329151:-	-25.7	13	12	-	AGTCTTAACATTTGGAAGGATGCATTGAATCAGCTAAGAAGTTCCAATCTAAGAGAAATTCGTGGTATGGATGCATATGTGTATTCTTCCATAAAATTGAGTTA	...(((((....(((((((((((((((.(((.((((.(((.((((.......).))).))).))))...))).))...))))))))))))).....)))))...	TTTGGAAGGATGCATTGAATC	-
cre_miRNA-m0215	scaffold_5:26432608:26432949:-	-67.4	9	9	-	TTTGTTGAGAATATTTAACTTGAGTTATGACTGTTTGCCTTGATTCTTATCTTGTCATAAGACCTCTGATATGTACAGATACTATGGTTAGAAATAGCTAGCTATAAGTCTGCATATCACAAATATGAAAAAAGACGAACTACCATGAGAAGAAAGTTATCTTAAGAGGCAGAGTGAAAGCTCCTGATTGTAGACACTTTTTAATTATCAATAAGCTAAATTATTTTCCAAAAAAAAACTTGTGGTAAATTGGAAAATCGAAATGGTTAGAAAAGTTTCACTTCATACATATATCTATCATATTTGAAATGGTCAAAATTGGAGACAAATATTATAAGGTTA	.........(((((((..(((.((((.(((((((((((((((((.(((.((((.((((......(((((((((..(((((..(((((((((......))))))))).)))))))))))).................))......)))).)))))))..)))....))))))((((((((.((.((((((((......(((((((((((((.((((.......................)))))))).)))))))))......))))))))...))))))))))..............(((....))))))))))).)))).)))..))))))).........	ATATTTAACTTGAGTTATGACT	-
cre_miRNA-m0216	scaffold_5:27277796:27278000:-	-23.14	7	6	-	CCCTAAATTAAATTACAGTTATGGACACTAGAATATAATTTTAAAAAAAAAAACAGAATTTTTACTCTTTAAACCCATCTTTATATTCAACATAGTTTTATAGAACCCTAATTAAATTTTCATTAAACCCTGATCAATCAAGAGGTGAGATTCTTCTCTCAAGCCATATATATTGTTAAATAGGCACATGTGAGTTGATTCAGAG	....(((((.(((((..((((((((.((((((((((((..........................................))))))))....))))))))))..))..))))).)))))..........(((((((((((.....(((((......))))).(((.(((.((....)).)))))).....))).)))).))))..	AATTACAGTTATGGACACTA	-
cre_miRNA-m0217	scaffold_5:27803651:27803742:-	-37.5	1251	1235	2	TTTTATTAAAATTCGGGACGAGTTTACAACGTTGTAAACCTCTTTTTGCATTGTTTTACAACGTCGTAAACTCGTCTCGTACTTTAATACAA	...(((((((...((((((((((((((.((((((((((.(............).)))))))))).))))))))))))))...)))))))...	ATTCGGGACGAGTTTACAACGTT	CGTCGTAAACTCGTCTCGTACTT
cre_miRNA-m0218	scaffold_5:29592229:29592327:-	-52.2	198	-	197	CACTAGTAGTAGTTGAAGCTGCCAGCATGATCTGAACTTTCCTTGACCTCCATCTCTAGGGAAAGGCCAGATCATCTGGCAGTTTCACCTATTGATGGT	.((((.((((((.((((((((((((.((((((((..((((((((((........)).))))))))..)))))))))))))))))))).)))))).))))	-	AGATCATCTGGCAGTTTCACC
cre_miRNA-m0219	scaffold_5:30650040:30650177:-	-39.5	13	4	9	TTACATAAATTTTGAGTCATGGATCTAATGCAATTCAATGTTTGGTATCCAAAGTCAAAAGTTGTATTTATCGATGTCAATTCATCCTTCATCTCGACCATTCAATTGAATTAGATCAATGGCTTATAATTTGTGTCA	..(((((((((.((((((((.((((((((.(((((.(((((((((...))))).......((((........((((......))))........)))))))).))))).)))))))).)))))))).)))))))))..	TGAGTCATGGATCTAATGCAA	GAATTAGATCAATGGCTTATA
cre_miRNA-m0220	scaffold_5:30828774:30828860:-	-64.1	148	-	143	GTTACATGCATGTACCTTACATTCCTCTCACATGAATAGTGTATGGATACTATTTATGTGAGAGGATTGTAAGGTACATGCATGTAA	.((((((((((((((((((((.((((((((((((((((((((....)))))))))))))))))))).))))))))))))))))))))	-	TGTGAGAGGATTGTAAGGTAC
cre_miRNA-m0221	scaffold_5:31402744:31402853:-	-52.3	2035	-	1940	TATTGATTTATTATCGTGTCACAATTGTATCCAGCCGTTGGATGTCAGTGGATCCCACCAATGCAAGTGCATCTAACGGCTGGATGCAACTGTGGTACGGTATCACAGTT	.((((......((((((((((((.(((((((((((((((((((((((.(((......))).)).....))))))))))))))))))))).))))))))))))...)))).	-	CTGGATGCAACTGTGGTACGG
cre_miRNA-m0222	scaffold_6:1450964:1451050:+	-63.2	327	-	317	GTTACATGCATGTACCTTACAACCCTCTCATATGAATAGTGTATGGATACTATTCATGTAAGAGGGTTGTAAGGTACATGCATGTAA	.(((((((((((((((((((((((((((.(((((((((((((....))))))))))))).)))))))))))))))))))))))))))	-	TGTAAGAGGGTTGTAAGGTAC
cre_miRNA-m0223	scaffold_6:8196704:8196801:+	-71.7	324	-	317	GTTACATGCATGTACCTTACAACCCTCTCACATGAATAGTGAGTGGACCCACATCATTCACTATTCATGTAAGAGGGTTGTAAGGTACATGCATGTAA	.(((((((((((((((((((((((((((.(((((((((((((((((.......))))))))))))))))).)))))))))))))))))))))))))))	-	TGTAAGAGGGTTGTAAGGTAC
cre_miRNA-m0224	scaffold_6:9046522:9046629:+	-29.3	8	-	8	AATAGCAAGTCTTAAAAGACTTGGATTCTTTCCAAATAAGAGTTTCTTTCCTCTTATAATTCTCATGAATCTGAATAGGAATAAATCTGATCTTCTTGGCTTGCTTGT	...((((((((....((((.(((((((..((((..(((((((........))))))).((((....)))).......))))..)))))))))))...))))))))...	-	AGGAATAAATCTGATCTTCTTG
cre_miRNA-m0225	scaffold_6:10361872:10361952:+	-19	22	-	21	TTGGTTAGGAATATTCTACTTTGTTACGGTACATAATCATGCAACATACATGGTTATGTAGCAGCAGTTGAATTTTTATCA	.((((...(((.((((....(((((..(.((((((((((((.......)))))))))))).))))))..)))).)))))))	-	CATGGTTATGTAGCAGCAGTTGA
cre_miRNA-m0226	scaffold_6:11436055:11436391:+	-82.1	6	5	-	TAGATCGTGGACTGGTGTGTGTGAGTCTTGTGTTGGCTGGTTGTCGACTTGCGGCTGCCTTGTTTCAGTTGTTTGTGTTTGAGTTTGACAGTGAAATTGTGAACTTGTGATTTGTGATTTGTCTTGTGGTGGTGTGTGGCTGACAGCGTATGTGTGTTAGGTTTGTGTCTTTGTGAATTTGGGGATTGTTTGAGTGATTGTGTGCAGCGTGTGTGTGTGTGGGTTGTGTGCTGCTGTGCAGCATGTGTGTGTGTGCTGTTGTGCAGCGTGTGTGTGTGTTAGGTTTATTTTTTTTTAACAACCCGATCGGGTATTTGGATTCACCCGACCCGATCAC	..(((((.((.(.((((.((.(((((((((.((((((.....))))))..((((((((......(((.(((...((.(((((((((.((((.((.((...(((((((.....((((...((((....(((........)))))))...)))).....))))))))).)).))))))))))))).))....))).)))......))))).))).......((((((((.((((((...(((((((........)))))))...)))))).............................))))))))..)))).))))).)).)))).).)))))))..	ACTGGTGTGTGTGAGTCTTG	-
cre_miRNA-m0227	scaffold_6:13279627:13279724:+	-24.1	13	-	13	TTGTGGAATACTTTGTTGAGTAGATAATATATTAATTTTTTATTAATGTCCATAAAAATTGTAATTTAATTTTTTTGGACATACATGAGCTTCCACAT	.((((((((((((....)))))................(((((..(((((((.((((((((.....)))))))).)))))))..))))).))))))).	-	AATTTTTTTGGACATACATGA
cre_miRNA-m0228	scaffold_6:13742304:13742560:+	-62.7	8	-	8	GTCAGTAACTTTTTCACCCGATTGGGTTTTAGTAACAACCCGATCCGACCCGAACCCAAAAATTTTCGGTTGGGTAGGGTAAAATGCCCACCCCTACTCAAGGGTTTGTTAGTTTTTAAGTAATTTTATTGGCATGTCATTCGAAATTGAATCGTGGGGAAGTAGTGAGTCAAAAAAAATTTTGTTCCAAGAGGTATGATCTAATAATTTTTAAGTAGTTTTATTTAGAGGTTGTTTGTTAAATGTCTAAAGTCTGA	.((((..((((((((((..(((((((((........)))))))))..((((.((((.(((...))).)))))))).(((((...)))))((((........)))).(((((((..............)))))))....(((((....))))).))))))))))...(((.(((((....))))))))..(((.((.((((..(((((((((((((((....))))))))))))))).)))).)).))).....))))	-	AGAGGTTGTTTGTTAAATGTC
cre_miRNA-m0229	scaffold_6:13842482:13842572:+	-21.4	16	-	16	AAAATGACTTATATTATAAAAGTATGATAAACTCGTGATAAAATTTTAGTTATATCATAGATTAATGATGGTTTTGTGATAGAGTTATTGT	..((((((((.((((((((((.(((.((.((((.((((((.(((....))).)))))))).)).)).))).))))))))))))))))))..	-	TTAATGATGGTTTTGTGATA
cre_miRNA-m0230	scaffold_6:15383354:15383418:+	-19.9	12	11	-	AAATGGGGGCATCGGTGATGAGGATGATAAAAATTGTTATCCTTGCACTTTGATTGCTACTGGCG	...(((.((((((((((.((((((((((((...))))))))))))))))..)).)))).)))...	ATCGGTGATGAGGATGATAA	-
cre_miRNA-m0231	scaffold_6:15389948:15390072:+	-53.3	6	5	-	AATTATGCATTTAAATTGAAAAATATGCATGCATTCGGAATTTGGCACCGAGCCTTAGCAATTTGGATGTAAATTCAACGCTTAATTTTGATCGCATGCATGTTTTTCAATTTGAATGCATGTTT	...(((((((((((((((((((((((((((((..((((((((.(((.....)))..(((...((((((....)))))).))).))))))))..)))))))))))))))))))))))))))))...	TTAAATTGAAAAATATGCATG	-
cre_miRNA-m0232	scaffold_6:16477728:16477808:+	-23.6	23	-	22	TTGAGTTGATCTATACCTCCTCCTCTTAAACTCTTATGTACTGTTTACTTTCTGGAGTGAGAGTGAGGAGTGTAAATTCCT	..(((((......((((((((((((((..(((((...(((.....))).....)))))))))).)))))).))))))))..	-	TCTGGAGTGAGAGTGAGGAGT
cre_miRNA-m0233	scaffold_6:16645348:16645459:+	-18.5	6	-	6	ATCCTAATTAATATGTAATTTATCTATTGCATTAAGTTTTTTTGTAATTGAAATGATTACTTATTCAACCCACTATACATTTAATGAATGGATGTTACATAGAGCTGCTAAA	...........((((((((..(((((((.((((((((..........(((((.(((....))))))))..........)))))))))))))))))))))))...........	-	AATGAATGGATGTTACATAG
cre_miRNA-m0234	scaffold_6:16983877:16983994:+	-52.4	1041	1026	-	AGAATCTGTTAAGCTCAGGAGGGATAGCGCCATGGGTGCCATGAATATGGGAATGATCTAGGGTTTCATGATAAATAATGGGCACTGGCGCTATCCATCCTGAGTTTCATGGCTTCTT	((((.((((.((((((((((.(((((((((((...(((((............((((.........))))...........)))))))))))))))).)))))))))).)))).)))).	AAGCTCAGGAGGGATAGCGCC	-
cre_miRNA-m0235	scaffold_6:17588653:17588802:+	-34.6	7	-	6	ATTATGAGGTAAAATTATAGTGCAACTGCGGTACCATAACACAGTTGCACCAGTCATTGAATTTAGTTATAATTATCACCACAAGTTAGATCCAATGGTTAAAAACAACTGCAGTATGATAACACAGTTGCACCATAGTCGGACTCTAAA	.(((.(((.....(((((.(((((((((.(.((.((((...((((((......((((((.((((((...................)))))).)))))).......))))))...)))).)).).))))))))).)))))....)))))).	-	AACACAGTTGCACCATAGTC
cre_miRNA-m0236	scaffold_6:18431143:18431261:+	-43.6	72	26	44	TTTTTAATTTTCTGTTATGTAGCTTGAGTCTTGCTGAAAGTACATGTTTAAAAGTTTGGATTTTATTTTTTCCAAGTACTTTCAGCAGCCTCCGGCGTCATAGCAGAGAGTGAAATTAT	......(((((((((((((..(((.(((.((.(((((((((((............(((((..........)))))))))))))))))).))).)))..)))))))))))))........	AGCTTGAGTCTTGCTGAAAGTA	CTTTCAGCAGCCTCCGGCGTC
cre_miRNA-m0237	scaffold_6:19310921:19311102:+	-120.5	8	-	8	GGTTGCTTGCTGCGAGTCATGGGACAATTTGCCTTTTAGTGCGACAGGCAGCCTGTCGCACCTGTCGGACGTAGCCTGTCGCATGAAGCTGCTTGTCACACGTAGCCTGTCGCACCAAGCTTCATGCAACAGGCGCCTGTCGCACCAAAAGGCAGATTGTCCCACGACTCGCAGCAAGCAAC	.(((((((((((((((((.((((((((((((((((((.(((((((((((....((((..........))))..((((((.((((((((((...(((.(((.......))).)))...)))))))))).))))))))))))))))).)))))))))))))))))).)))))))))))))))))	-	AGGCAGATTGTCCCACGACTCGC
cre_miRNA-m0238	scaffold_6:20198376:20198482:+	-65.5	2087	-	2038	AATTGTGGTACCGTACCACAATTGCATTCAGTCATTGGATCTTAATGGACCCCACCTATCTAAGTGGATCTAACGACTGGATGCAACTGTGGTACGGTACCACAGTT	.(((((((((((((((((((.((((((((((((.((((((((...((((.........))))...)))))))).)))))))))))).))))))))))))))))))).	-	CTGGATGCAACTGTGGTACGG
cre_miRNA-m0239	scaffold_6:22929152:22929357:+	-75.6	10	10	-	CCATTATGGGTGTGTTTGGGAGTGAGGTGCTTTAGTTTTTAAGCTGCAGCTGCTGTGTAGTAAAAGTCATAGTTGTAGAGTAAAAGTCCTAACTTTTAAACTGCTTAGCTATCAAATTCCAACTATAAGGTGTAACCAAACACCTTGGCAGCTGGGTTTTGGCAGCCTAACTGTCTCACATCACTCTCAAACGCACTCTATGTAAG	....(((((((((((((((((((((.(((...(((((.....(((((.(((((...))))).......((((((((((..(((((((....)))))))..))))..))))))((((.((((.((.((((((((......))))))))..)).)))).)))))))))..)))))...))).)))))))))))))))).)))))....	TGTGTTTGGGAGTGAGGTGC	-
cre_miRNA-m0240	scaffold_6:24421052:24421133:+	-51.4	693	689	4	GGCACTTATATCGCAGGGGAGATGGGACCAACTGCAGCCGCTAGGTAGCAGCCGGTGCCATCCTCCTGCGATATGAGAACCC	((..(((((((((((((((.(((((.(((..((((.(((....))).))))..))).))))))))))))))))))))..)).	TCGCAGGGGAGATGGGACCAAC	CGGTGCCATCCTCCTGCGATA
cre_miRNA-m0241	scaffold_6:24676604:24676671:+	-25.7	12	12	-	ATAGAGAGAGAATGAGTGGGTAGAGAGAGAGAATAACATTCTCTCGTCTTTCTCTCGTGCTTCTCTAC	.((((((.((.(((((.(((.(((..((((((((...)))))))).))).)))))))).)))))))).	AATGAGTGGGTAGAGAGAGAGAA	-
cre_miRNA-m0242	scaffold_6:24820003:24820102:+	-38.3	570	-	555	GGCTTGACTGGGTTTGCTTCCCAGTTCGAGTCGCAGGGAAGTCGCCTTTGTTGGGAGAACCTGTGCCTCTCGGTTCGAGCGGAGACTTCTAGTCTGGGTT	((((((((((((.......))))).))))))).((((((((((.(((((((((((((.........)))))))..)))).)).)))))))...)))....	-	TCGGTTCGAGCGGAGACTTCT
cre_miRNA-m0243	scaffold_6:41739:42039:-	-81.3	86	83	-	GGTTATGCATGTGCTTATGGACGGTCTTGTGCTGAAGATGTTTCTCCATCAGCACATAACATATTCATAAGCTATATCTACTGATGCCCCTTTGCTTTTCATGTTTTTCTCCTTACCATATGAGGAAAGACAATTTGCTCTGAGGCGCATATGATTAAAAATTTGTGTTTTAGTTTGCGTTTATATATAGTTGCAGAAATTAGTTATATTCAGCTATTAGTTATGCATGTGCTTATGGAGGCTCTTGTGCTGAAGATGTTTTGTTGTCTGTACATAACATATTCATAAGCTATGTCTACCG	(((...(((((.(((((((((..((..(((((.((.((((...(..(.((((((((.......(((((((((.(((((.((((((((..............((((((..((((((.....))))))))))))....((.((((((((((.((........)).))))))))))...))(..((((..(((((.....)))))..))))..).)).))))))...).)))))))))))))......)))))))).)..)...)))).)).)))))..))...))))))))))))))..))).	GTGCTTATGGACGGTCTTGTGCT	-
cre_miRNA-m0244	scaffold_6:1588525:1588831:-	-75	15	14	-	ATTGTTAGAGGAAGTTGGTTGGATTAATGCCATTATAGTTGAAGAGAATGTGTATCTTGACTTGGTGAGAGTATTTTACTTGAATATGGATGCTTCCACGGAGAAAGAGAATCGAGTAATCACCACTGTTGAAGGAGTTTTGATTGAATTTGATGATACGAAGTTGAATTCTATCCTAGGAACCTCCGATACTAGCTTAGAAATCTTTTATGCTAGGAAAGCCCCTGACATTGATAACTTTGTTCATGTTGATGCTATTAGAAACATATGTAGGCGCATTGATCTTTCTGATGAGGTCTGTAACATC	..(((((.(((..(((((..(((((((((((.(((((..((.....((((.(((((....(((.(((.((((((((...........)))))))).))).))).....((((.((((.((((....((((..(((.((((((((.(((((((((........))))))))).)))...(((...)))....(((((.(((((...))))).))))).))))).))))))).)))).)))).)))).....))))))))).....))..)))))).))))))))))..)))))....))).)))))..	GAAGTTGGTTGGATTAATGC	-
cre_miRNA-m0245	scaffold_6:2277250:2277383:-	-27.1	9	-	9	AAATGGCTTATATCATAAAATTACGATAGACTTGTGATATAATTTGTAATCTATCATAACTATATTAATGATGGTCTTATGATAAAAATATTTTCTATTATGAATTTATGATGGTTTTATGATAGAAATTTAAT	..........(((((((((((((..(((((.((((((((.((..(((....((((((((((((.......)))))..)))))))...)))..)).)))))))).)))))..)))))))))))))..........	-	TTTATGATGGTTTTATGATA
cre_miRNA-m0246	scaffold_6:3364531:3364597:-	-19.7	10	9	-	ACTATTTTATGGAGAGCGGAGGTTCATGTAGTCGTTTTCGGATGAGCTTTCTTTTTCATAGGGATTG	....((((((((((((.((((((((((....(((....)))))))))))))))))))))))))....	GGAGAGCGGAGGTTCATGTA	-
cre_miRNA-m0247	scaffold_6:3702230:3702364:-	-48.1	10	10	-	ATGTTTCTTGTTCAGAGGATTCAGAAGATGAGTCATGGACAGTATGATTATGATACTGATCCATCAGTCCTTTATCCCATTTAGGGGGTTCAGGAGTGGCTTGTAGTGAATCTGCTGGAGGTATCGGAGGAACAG	.((((((((.(((((.(((((((....((((((.(((((((((((.......)))))).)))))((.((((..(((((......)))))..)))).))))))))..))))))).))))).)......))))))).	TTCAGAGGATTCAGAAGATGAG	-
cre_miRNA-m0248	scaffold_6:3703760:3703846:-	-18.1	89	16	72	TACCAATGGGTTTTTTGGTAATCAAAGTGGTCTCAAAAGTTTCTCCATTAACAGCTCTGAAAAGCTTTGAATGAGGTTCCCAATGGT	.((((.((((...(((.((..(((((((....(((..((((...........)))).)))...))))))))).)))..)))).))))	TTGGTAATCAAAGTGGTCTCAAAAGT	TCTGAAAAGCTTTGAATGAGGT
cre_miRNA-m0249	scaffold_6:4970001:4970344:-	-87.6	45	-	44	GTGCAGTGATGGAGTCAACTTTTGTTTCAAGTTGTTCAATTCGTAAACTGATTTTTTCAACTTTGGAATTGATATTTAACAAAGTATCATTCTATTCTCTGGCATTTCGGGTTTGCCAGTTGAGGACTGATTCAAAAGGTTTGGGTGGTTCAAGATGACCAGTGGAGGTTATAGCTGAAGGAATAAAAGGTTTGGACACAACATTTCGTTGGGGGTCGGTGTGAGTTTCTAATGGAGGAAAGGAAGAAGAGTACTCCGAAGTGGTGGAAGAAAGCATCATACAAGCCATTGGTTGTACGATAGGTGGTGAATTTGGGATAGGAGATGGAACCTCAGGTTTGCAA	.((((((((.((..(((.(((((((((((((((..(((..(((((((((((((((((((.((.((((((.(((((((....)))))))))))))....((((((.........))))))....(((((.(((((((...))))))))))))...((((((......)))))))).)))))))......((((((....((((.....))))....((((.(((..(((((..............)))))..))).)))).((((((........)))))).))))))))))))).)))))....)))..))))))))))))))).)))..)))))...))))).	-	TTGGGATAGGAGATGGAACCTC
cre_miRNA-m0250	scaffold_6:6188448:6188621:-	-52.3	13	-	13	GGACTTATGCACCTCATCAGTTAATTTTTATCCTTAAATGAACTTTTTGATCAGACTTGATATCTACTTTTAATAAAAAATTGTCAATTGAGGGTATGAAGATCACTGTACAGGTCAAAACTATTGAAATAATCCATGCAAGGGTAAAAGTTAACAGATGGGGGTGCGTATATC	.((..(((((((((((((.((((((((((((((((..(((....((((((((.(((.((((.((((((((((((............)))))))))).))..))))..)).).))))))))..............)))..)))))))))))))))).))).))))))))))..))	-	GTAAAAGTTAACAGATGGGGG
cre_miRNA-m0251	scaffold_6:9338683:9338840:-	-70	9	-	9	ATCTTTTTAGCCGGTTAATCATCTTTTCGCGGCCGACCCCTTCACTTTTGCTTGCATTAGCGGGTTTCGACTGCCGGCGCGGAGTCTCCTGGGCACCATGGACCCGCCAGGGAGCGGGGAAAGGGCCGCGGAGGGATGAATTGTGCGGCTTTATGGAG	.(((....(((((..(((((((((((((((((((..((((.........((((.(....((((((((....((((.(...(((...)))).))))....))))))))..).))))))))....))))))))))))))).))))..)))))....))).	-	CGCGGAGGGATGAATTGTGCGG
cre_miRNA-m0252	scaffold_6:9341964:9342224:-	-97.7	13	13	-	GGGAAAGGGCCGCGGAGGGATGAATTGTGCGGCGGCGGAGTCGGGGCAAGCGAGGGGGGCACGGGTTAACTAGATTTGCAGTGCACATGCTGATGGGTGCGACCACACCAGCACTAATGCACCGGATCCCATCAGAACTCCGCAGTTAAGCATGCTTGGGCGAGAGCAGTACTAAAATGGGTGACCTCTTTGGAAGTCCTCGTGTTGCACCCCTCTTTTTATCTTTTCAGCCGGTTAATCATCTTTTCGCGGCCGACCCCT	(((....((((((((((((((((.(((...(.((((.(((..(((..(((.((((((((((((((...(((.((((((..(((((..(((((.(((((...))).)).)))))....))))))))))).........((((((..(((((....)))))))).))).....(((((..((....))..))))).))).))))))))...)))))).)))..))).))).)))).))))))))))))))))))))...))).	CGCGGAGGGATGAATTGTGCGG	-
cre_miRNA-m0253	scaffold_6:9570667:9570876:-	-79.3	10	-	10	TTTTAGCCCCCAATAAGAATGATAATCTTCAACTTATCCCCCAAAAGAGTGAAAATATCAATTTACCCCCATTTTTGTTGGAAAGATGCAGGCTAATGGGCGGTGTGATTATTAACTTTATTTTTGTCTTGTCAACAGTAAATGGGGATAAATTGATGTTTTAAACCCTGGGTGTAAATTAAAGATTGTCATTCTAAGTGGGGGGTAAAT	.((((.((((((...((((((((((((((.((.((((.(((....((.((.((((((((((((((.(((((((((((((((.((((((((.(((....)))..)))...................))))).))))))).)))))))).))))))))))))))..)).))))).)))).)).))))))))))))))...)))))).)))).	-	AAAGATTGTCATTCTAAGTG
cre_miRNA-m0254	scaffold_6:14185087:14185243:-	-31.9	6	-	6	ATATGCGTTTGAGTCATTTTCTATTTTATGGGAACAAAAATTAATAAAACTTGGTTCACATTTTCTATGAGAATGTGAAAGAACAAATCATTTTTGTTTGGATTATTATCTATTAACTATTTCAAAAATTATAAAATATCAAATGACTACTGTATCT	..(((((....((((((((..((((((((((((((((((((........(((...((((((((((...)))))))))))))........))))))))))((((....)))).................))))))))))..))))))))..)))))..	-	ATTATAAAATATCAAATGAC
cre_miRNA-m0255	scaffold_6:14620447:14620593:-	-23.3	7	-	7	TTAAGTAGTTCACAAAAGTGACGTCGTTTCAACAAAAAAGAATGACGTCAATTCATTAATTTATTGCAACAATTGAAAGCTTTTAATTAAACTAAAATCAAAATAGAATTTACAAAGAGGAAACTACGTCGTTTATGAGCTAGACAC	.....(((((((...(((((((((.(((((..(((.(((.(((((.......)))))..))).)))....(((((((....)))))))....((((.((......)).)))).......))))).))))))))).))))))).....	-	AGGAAACTACGTCGTTTATG
cre_miRNA-m0256	scaffold_6:16649951:16650076:-	-36.2	5	-	5	CGGCTTGCCGATTCGCTTGGGAAACAAAAAATCCGGAAATCCGGTTCTTGGTCAGAGAGTTGAAAGCCGAAAACGGCTTACCGAAAAACAAAATCCGGTTATCCGATTGTTGTCCCGAGAGCAACC	(((....)))...(.(((((((..(((..((((.(((...((((...(((......(.((...((((((....)))))))))......)))...))))...))))))).)))))))))).).....	-	GGTTATCCGATTGTTGTCCC
cre_miRNA-m0257	scaffold_6:19062654:19062857:-	-56.4	22	-	21	AACTCATTGAGTGATGATACAACCATAAATTCTTGTATAAATTTATATTGTACAAACTAATGTGACATTAATTAATTAGTTGAATGAAAATATAAAATAATAAAAATAAATTATATGGACCAAAAGATATTTAATTCAACTAATGAATTAACGACACATCAGTTTGTACAAAGAATTTGTGACTATATCATTACTTAAACTCAT	......(((((((((((((....((((((((((((((((....)))))((((((((((.(((((.(.((((((.(((((((((((..((((((...(((((........)))))............)))))).))))))))))).)))))).).))))).)))))))))))))))))))))....)))))))))))))......	-	AATTTGTGACTATATCATTAC
cre_miRNA-m0258	scaffold_6:24423187:24423297:-	-50.5	75	75	-	ACAGGGATTCTTGTCGCCGGAGAGATAGCACCTACTGCCTCTTAATTGCATTAACTAAGTTGTGCATAAATAACGCCGTAAGCGCCATCTCCCGGTGACAAGACTCCCTCC	..(((((.((((((((((((.(((((.((.(.(((.((........(((((.(((...))))))))........)).))).).)).))))))))))))))))).)))))..	TTGTCGCCGGAGAGATAGCAC	-
cre_miRNA-m0259	scaffold_6:25279233:25279309:-	-23.1	8	-	7	TGGGAGGCTTGGCTTCTTCATCTTCAATCATGTCAATCCATGATTTAATTGGCATGGTCGAAGAAAGTAGTTTTTCT	.(((((((...)))))))..(((((.(((((((((((..........))))))))))).))))).............	-	ATTGGCATGGTCGAAGAAAG
cre_miRNA-m0260	scaffold_7:11426730:11426808:+	-33.6	44	44	-	CTGGCTCTCTTCATGATCTTGTTGGTATGGTGCCTACATGTTCGTCATGTCACCAATCATGAGTTCGAGGAGAGCTGGT	((((((((((((..((.(((((.(((.(((((...(((((.....)))))))))))))))))).)))))))))))))).	TCATGATCTTGTTGGTATGGTGC	-
cre_miRNA-m0261	scaffold_7:11437145:11437222:+	-30	41	41	-	CCGGCTCTCATCATGATCTTGTTGGTATGGTGCCTACATGTTCATCATGTCACCAACCATGAGTTTGAGGAGAGCTAG	..(((((((.(((....(((((.(((.(((((...(((((.....))))))))))))))))))..))).)))))))..	TCATGATCTTGTTGGTATGGTGC	-
cre_miRNA-m0262	scaffold_7:11448162:11448239:+	-30	41	41	-	CCGGCTCTCATCATGATCTTGTTGGTATGGTGCCTACATGTTCATCATGTCACCAACCATGAGTTTGAGGAGAGCTAG	..(((((((.(((....(((((.(((.(((((...(((((.....))))))))))))))))))..))).)))))))..	TCATGATCTTGTTGGTATGGTGC	-
cre_miRNA-m0263	scaffold_7:11659076:11659253:+	-48.2	2032	-	2029	CCTGTCATGTTTTTCCACAGCTTTCTTGAACTTCTTTCTTTCTTCTTCTTCTTCTTCTTCTTCTTCTTCTTCTTCTTCTTCTTCTTCTTCTTCTTCTTCCTCTAATAATAGGCTACGATTTGATGTGGCTAGCTGCAGCTATTAGAAGTTCAAGAAATCTGTGGGAAGAAATGGCAAA	..((((((.(((((((((((.((((((((((((((..................................................................(((....)))(((((........)))))((((....))))..)))))))))))))).))))))))))).))))))..	-	TTCAAGAAATCTGTGGGAAG
cre_miRNA-m0264	scaffold_7:13469348:13469428:+	-38.9	6	-	6	AATTCAACTCGAATTTACAACCCAATCCGATCCGAATTATATTCGAATTAGATCGGATCAGGTTGTAAATTCAGGTTGAAT	.((((((((.((((((((((((..(((((((((((((...))))).....))))))))..)))))))))))).))))))))	-	ATCGGATCAGGTTGTAAATT
cre_miRNA-m0265	scaffold_7:15040723:15041046:+	-52	14	-	14	ACAGTTTACAGAGAAAAATGGGCTTCACTTTGTTTGGGTCAATAAACGAGTTATCCACAAAGATATTTTGAACACGCTTCCACCAATCATATAACTAAATATTTTTTACTTCACTTTTGTACAACAATTTTAAATTTATTTCCAATTAAACAAGTAATTAACTTAAAAAAATAATTTAAGTGAATAACATCTGCTTTTATCAAATAATTAGTAAAAACATAAATATCTTCTATGCTAGATAAAAGTCAAATTAGTATTTAGTTAATGATTTCAAATTTTAAGTTCAAACATCAAGTGGCGTTTGTTTTTTTCCTCTGAAATTTG	..(((((.(((((((((((((((.((((((((((((((........((((.((((......)))).))))..............((((((.((((((((((((..((.........((((...))))..........................((.(((.(((((((.......))))))).))).))....(((((((((.......(((((...................))))))))))))))..))..))))))))))))))))))............))))))))..)))))).))))))))))...))))))))))..	-	AGTGGCGTTTGTTTTTTTCCT
cre_miRNA-m0266	scaffold_7:15726365:15726559:+	-52.4	177	176	1	AAAGATAGCTTTGGACCAGGCTTCCTTCCTCTCAAAATTAAACACCTATCTATTATTAAATGGCTCCTTTTCATTTTGTTAATTTTTTTGCTTCTGATTGATCTCATAGAGTATTGTGGGCAAGCAAATTTTCTTTTATTGAGTTATTGTGAGGATTAGGTTGAGAGGAATGTTGTCTGGCTCAAGGTCATGGAG	.......(((((((.((((((..(.(((((((((.........((((((((.((((..((((((((..(.................(((((((((.((....(((...)))....)).)).))))))).........)..))))))))))))))).)))))))))))))).)..)))))).))))))).......	TTGGACCAGGCTTCCTTCCTC	GGAATGTTGTCTGGCTCAAGG
cre_miRNA-m0267	scaffold_7:16668072:16668312:+	-49.4	5	-	5	TTTAAGGTGTGGTCTTGCAAATCTAACTATAAGGTGTGGTTGTAGGGATGTCTTCCTTTTTGGATAGAATTAATTGTGATTTTATCTTATAAATTTGAGTTAAGTAAAATGGACTAAACTCATAAAGTATCTAATGTGTGAAAAAAAATTTCTTTTAGTAAAGAAAGAAAAATCTATAATAAAACAGCCTTAAGTCTTAAATTATCATACAGATTATGGTTATGTTGGAGTAGATCTTCTG	...(((((.((.(((.(((....(((((((((..((((((((((((((.....)))))...(((((((((((....)))))))))))........((((((.(((.......))).)))))).......((........)).......((((((((......)))))))).............))))))...................)))..)))))))))))).))).)).)))))...	-	AGATTATGGTTATGTTGGAGT
cre_miRNA-m0268	scaffold_7:19096808:19096960:+	-62.9	1418	19	1397	TTCTCATGTGCAGACGTTCGCACTTTTTAAAATGCAGATTTATGTTAGTTCATGCTAATTAGCTCAAATTTAACATTCTTATTCATGTTAATTAGCTCAAAGTTAACATTTTCATATCTGCATTTTAAAACGTGCGGATGTCTGCACTAAAGA	.(((...((((((((((((((((.(((((((((((((((..(((((((.....((((((((((.......................))))))))))......)))))))......))))))))))))))).))))))))))))))))...)))	ACGTTCGCACTTTTTAAAATGC	ATTTTAAAACGTGCGGATGTCT
cre_miRNA-m0269	scaffold_7:20435716:20435784:+	-20.4	10	9	-	TAAGGAATTGTCTAAACAAGAATGTTGGTCGTTATTTAAACGATTTGCCTTTTTCGGTAGACATCCTTC	.(((((..((((((...(((((.((.(((((((.....))))))).)).)))))...))))))))))).	TCTAAACAAGAATGTTGGTCG	-
cre_miRNA-m0270	scaffold_7:450255:450341:-	-34.8	85	-	83	CCGTACTATAATTGCTTTCAGTCATTGGATGCACTTAGATTGGTGGGGCCCATTGATATCCAACGACTGGATGCAACTGTAGTACAG	..((((((((.((((.(((((((.((((((........((((((((...)))))))))))))).))))))).)))).))))))))..	-	ATCCAACGACTGGATGCAAC
cre_miRNA-m0271	scaffold_7:549152:549294:-	-51	30	29	-	CAGGTCCAATTATGTTGCAACAGTGGTACGGTATCACTGTTGCTTTCAACCATTGAATCTTCTTAATACAACTGTATAATTATAAATTCAATAACTAATTACAACAGTGGTACGGTACTACTGTTATAACATAGCTTTGCCCC	..(((....((((((((.(((((((((((.((((((((((((.........(((((((.......((((....))))........))))))).........)))))))))))).))))))))))).))))))))....)))..	TATGTTGCAACAGTGGTACGGTA	-
cre_miRNA-m0272	scaffold_7:3137566:3137659:-	-59.7	7	-	7	CCATCGGAACTTAATCCGGATTTTTTATCTGATCCAATCCGATTATGGTTGGATTGGATTGGATCAGATTATAGGTCCGGATTGAGTTCGGATG	.((((.(((((((((((((((((...((((((((((((((((((.......))))))))))))))))))...))))))))))))))))).))))	-	TCAGATTATAGGTCCGGATTG
cre_miRNA-m0273	scaffold_7:11227997:11228256:-	-74.2	110	107	-	TAATTTATTTTGTAATTTGGTTTCGGATTCACTAAACTTGTCCTCAGTTTTATAACTATAAAGTAAAAATCAGGGCCTGTTCGGTACCGTTTTTAAAGGCTTGTGTTCATTTTTGTTTTGAGAATACATATGTAATGCACGTTTGGTGGACTGAATTAAAAAAAAACTATAAAACAGATAATTCAAATTTTACGTTATAGTTATAAAATAGATAAAACACGTTCTCAATGAATCTGAAACCAAATTACAGAATAAATTAC	(((((((((((((((((((((((((((((((...(((.(((..((.(((((((((((((((.((((((.....(((((..................)))))(((((((.((........))))))))).......(.(((.....))).).(((((((....................)))))))..)))))).))))))))))))))).))....))).))).....))))))))))))))))))))))))))))))).	TGTAATTTGGTTTCGGATTCA	-
cre_miRNA-m0274	scaffold_7:13469346:13469430:-	-47.7	184	60	119	GAATTCAACCTGAATTTACAACCTGATCCGATCTAATTCGAATATAATTCGGATCGGATTGGGTTGTAAATTCGAGTTGAATTCG	(((((((((.(((((((((((((((((((((((.....(((((...)))))))))))))))))))))))))))).))))))))).	TGAATTTACAACCTGATCCGA	GGATTGGGTTGTAAATTCGAG
cre_miRNA-m0275	scaffold_7:13487054:13487200:-	-22.2	7	-	7	TTAAGTAGTTCACAAAAGTGACGTCGTTTCAACAAAAAACAATGACGTCAATTCATTAATTTATTGCAACAATTGAAAGCTTTTAATTAAACTAAAATCAAAATAGAATTTACAAAGAGGAAACTACGTCGTTTATGAGCTAGACAC	.....(((((((...(((((((((.(((((..(((.(((.(((((.......)))))..))).)))....(((((((....)))))))....((((.((......)).)))).......))))).))))))))).))))))).....	-	AGGAAACTACGTCGTTTATG
cre_miRNA-m0276	scaffold_7:16187953:16188033:-	-35.8	31	30	-	TTGAGAAAGCTTTAAAATCGCATGACTTTAAAGGCTTACGATTTTAAGTTTTAAAGTCATGTGATTTTAAAATTTTCTTAT	.((((((((.(((((((((((((((((((((((.((((......))))))))))))))))))))))))))).)))))))).	TTTAAAATCGCATGACTTTAA	-
cre_miRNA-m0277	scaffold_7:19009577:19009706:-	-25.3	7	-	7	CATTAATTTTTACTTCTGATATAGCTAAATCAATTAAGAATTTTATAATATAGATTTGTTTTTCTATAGCTATTTTTGCTGCTTTTTATCTAATTTTTTGAACTAGATGTGTTGGAAGTGGATATTCCCT	....(((.(((((((((((((((.(((..((((...((((((..((((((((((........))))))((.......))......))))..))))))))))..))).))))))))))))))).)))....	-	GAACTAGATGTGTTGGAAGTG
cre_miRNA-m0278	scaffold_7:19156001:19156091:-	-26.9	14	10	3	AGAGAGAGGGTGGGTGGGTAGAGAGAGAGAGGATAAATTTTTCTCATCTTTTTTCTCATTTTTCTCTACACCAAGCACAGTTCCTAACTAA	..((.(((.(((..(((((((((((((((((((...................))))).))))))))))).)))..)))..)))))......	TGGGTGGGTAGAGAGAGAGAGGA	CTCATTTTTCTCTACACCAAGCACA
cre_miRNA-m0279	scaffold_8:1406054:1406140:+	-45.4	88	2	83	GAAACCTGTAGTTGCATTCAGTCGTTGGATGCCAATAGACCCTATCAATCTAAGTACATCCAACGACTGGATGCAACTATAGCACGG	.....((((((((((((((((((((((((((....((((.........))))....)))))))))))))))))))))))))).....	TGCATTCAGTCGTTGGATGC	ATCCAACGACTGGATGCAAC
cre_miRNA-m0280	scaffold_8:2911502:2911603:+	-22.6	10	9	-	AATGAGATTATGATTTGAGAAAAATGGCATATGAGGTGTTTGCTACAATGCACATTAGATTTTGTTATGTCATTTTTGATAGATTATGTTGTGGGCTTATTG	((((((..(((((((((..((((((((((((((((((.(.(((......)))....).)))))).))))))))))))..))))))))).......)))))).	TGATTTGAGAAAAATGGCATA	-
cre_miRNA-m0281	scaffold_8:3208016:3208157:+	-29.7	6	6	-	TATGCAGTTCATTATAAAGCATGTCGTACGAGGATATATTTTGATTCATTTCAGCAATTCTGTGTGATCACTTTTATTAGGTATGGAAACACTTGTACCTAGCAAACTTTTGTATTTGTCATGTTAAGATAATGTATGCAGA	..((((...((((((..((((((.(((((((((........((((.(((..(((.....))).)))))))......((((((((((......)))))))))).....))))))))..).))))))...))))))..))))..	ATTATAAAGCATGTCGTACGAG	-
cre_miRNA-m0282	scaffold_8:3949780:3950000:+	-25.8	103	100	-	CCACATACATCAAGAAGACGAGTCGTGAATACTAATTTAGATTACTTAAATTTAACACTTTAGTTAAATCAACTCTCTCCCACAAATCATCTAACATCAATACAAATTTCTTCTTGCTTACAACTTTGAACATATCCAGAGCTTTCTCCTCGAGACTTTTGTTCTTCCATAAACCATCAAACATGCCTATCTTCTTCCCGATCGTTTCTTGAATCTTTTCA	.........((((((.(((((.(((.(((....................(((((((......)))))))................................(((((..((((...........(((((........)))))..........))))..)))))................................))).)))))))))))))).........	CAAGAAGACGAGTCGTGAATA	-
cre_miRNA-m0283	scaffold_8:7707321:7707499:+	-37.6	11	-	11	ATCCTTCTAACCACTCGCCTGCAGCCAGTTTGTGATCGCATGGGTTGTGACACGCAGATCCAACTAGGTGTTCTAAAGCAAGATGAAGGATTGGATTTACTAAGAAAGCATGCTGGCATTGATGTTGCTGATACAACCTTGATTGATGTTTCAAAACAAGTTGCTGATGAATGTAAGGG	.(((((.....((.(((.(.(((((..((((.(((..((((((((((((((((..((......))..)))).....(((((((((..((..((..(((.....)))..))..))..))))....)))))..))))))))......)))).)))))))..))))).).))).)).)))))	-	TTTCAAAACAAGTTGCTGATG
cre_miRNA-m0284	scaffold_8:10680311:10680558:+	-57.5	7	-	6	ATACTCGTCATGTATTACATGTCATCTTTGTCCTATTTTGTAGTAGTGAGATCCTCCTACCTTACTTTATTTTGTGGCAAGTTTGGAAGGGCCGTAATGCTTTTAGGTTTGATTTGTAATCTGTTTCTGTTGATGTCGTTATCTATTAGGTGGCAATAGATCTCAAGCTTGCTAGTTCCATTTTTGGCTTTAAGCCTTCCAGCTGAGGGGATTTTTAGGTTCTCGGATTACAAAGGCCTTACGAGTTA	..(((((((((((...)))))..........(((...(((((((..(((((.(((...................((((((((((((((((((......)))))((((((........))))))..((((((......(((((((...))))))))))))))).)))))))))))...(((....))).......(((((.....))))).......))).))))).))))))))))....))))))..	-	AGGTTCTCGGATTACAAAGGCC
cre_miRNA-m0285	scaffold_8:16726738:16726872:+	-57.7	680	-	679	TTGGGAAGGTTTTGGTATGGGTGAGTAGGGAAGATAATTTAACTAAGTAATAATAATATCACTTTTTTCATTATTACTATTTACTTAAGGAATTTGTATATCTTCCCTACTCCACCCATGCCATAGGTTTCCCAT	.(((((((.((.((((((((((((((((((((((((((((...(((((((((.(((((.............))))).)).)))))))..)))).....))))))))))))).))))))))))).)).))))))).	-	TCCCTACTCCACCCATGCCATA
cre_miRNA-m0286	scaffold_8:18917826:18917967:+	-61.1	5	-	5	AAATTTAGGGAGTCTCTAAGTTATATTTAATGTAACATATATAATTTATTTCAATCACATAAATTATGAGTCTTATAATTTTATGTGGTTGAGATGAATTATGTAAATTATATTGAATGTAACTTAGCACTTGCCTAAAATT	...((((((((((..((((((((((((((((((((..((((((((((((((((((((((((((((((((...)))))).))))))))))))))))))))))))))..)))))))))))))))))))).)))).))))))...	-	ATATTGAATGTAACTTAGCACTT
cre_miRNA-m0287	scaffold_8:19607422:19607673:+	-59.2	9	-	8	TGGATGCTACGAGGAGATTGTGGTGGTCTTTTTTTCACATGGATATAATAAGGCCGTCTGAAGCCATCAGGTACTATTTTCTACTTCCCATGGTGTTTATTCTTTGTCACAGAAAATCAGAAAGGGTTTTTGGCATTTGAAAAACCTATTCTATTAGCCAGTGCAGAATCCATATCAAACGTCAGTAAAGAGATTGTAAGTTTCTGGGGCTGGTTGTAGGAGAGAGATTAAAGCGGTTCCTTGAATGTTGTT	.........((((((.(((((..((((((((((((.(((((((((.(((((.(((((..((((((....))............))))..)))))..)))))...)))).)).......((((.((((((((........)))))))).))))....((((((.(((((.......(((.(.((......))).))).....)))))..))))))))).))))))))))))..))))))))))).........	-	GAGAGAGATTAAAGCGGTTCCTT
cre_miRNA-m0288	scaffold_8:19643532:19643777:+	-31.3	547	-	528	GGGTTTAATCAAATTTCGTTTTATTAGTAATAATCACATATGAAAGGTTTGATCATTAGAAAGGTATAATTTATAGCAAATAATTTGGGCAAAAATGTAATTGTATCTCAATTTTTAGTTTTAAAAAAATTATTAATTGTGACATGTCTCAAATCAATATATTAATTTATATTTATTATAAGGGTATAATAGTAATTAAAAATTAAAAATAAATTTACTGTTAAAACAAATGGTGTTTATTAACGG	..((((((.((.((((.((((((.((((((...(((....)))..(((((((.(((.....((((((((((.(((((..(.....)..)).....)))))))))))))(((((..(((((((...)))))))..)))))....)))..)))))))......(((((((.((.(((((((.........))))))).)).)))))))........)))))).))))))))))..)).)))..)))..	-	TACTGTTAAAACAAATGGTGT
cre_miRNA-m0289	scaffold_8:20727506:20727703:+	-48.8	22	-	22	AGCTGATGCTGATGCTGATGCTTCTGCAGATTCTGATTCCCCCTCCCTTTTAGCCAAGGAAGCAGATGATGACAGCATCACAGTGCAGAAAAGAAAGAAAGAAAGAATATCATTATATTTATACTCCCACATCTTCTTAAACGTTGTGCCCTCTGTATGCACATATGCATGTAGAGCTGGCAAAACGGGTCATCGGGT	..(((((((((((..(((((((....((...((((.((((.................)))).))))...))..)))))))..)).)))..((((.....((...((((((....))))))...))......))))......((((.(((((((((((((((....)))))))))))..)))).))))...))))))..	-	CATGTAGAGCTGGCAAAACGG
cre_miRNA-m0290	scaffold_8:21551643:21551751:+	-47.3	160	1	156	GCTGTTTGCGGGTGTAGCATCATCAAGATTCACATGCAAATACACGGCAGTGATGTGATAATCTCTTGCGAAGCACTGAGAATCTTGATGATGCTGCATCAGCAATAAG	.((..((((.(((((((((((((((((((((.(((((.........((((.(((......)))..))))...))).)).))))))))))))))))))))).))))..))	GTAGCATCATCAAGATTCACA	AGAATCTTGATGATGCTGCAT
cre_miRNA-m0291	scaffold_8:23199953:23200033:+	-28.2	167	167	-	GATTCATCAAGTGGGCGTGCCGGAGTGGTTATCGGGCATGACTAGAAATCATGTGGGCTTTGCCCGCGCAGGTTCGAATCC	((((((((..(((((((.(((.(.((((((.((((......)).)))))))).).)))..)))))))...)))..))))).	GTGGGCGTGCCGGAGTGGTTA	-
cre_miRNA-m0292	scaffold_8:23653561:23653675:+	-24	17	17	-	TCCAAATAATGGGAATCTTGATGATGCTGCATCAGCAAATATATGACTACGATTCATACCACTTTTGAATTTCAAATACACATGCAGCACAGATAGATGCTCATGATCGTTTGTT	..(((((.(((((.((((...((.((((((((..(....(((.(((....((((((.........))))))))).))))..))))))))))...)))).)))))....)))))..	GGGAATCTTGATGATGCTGCA	-
cre_miRNA-m0293	scaffold_8:24878591:24878712:+	-48.7	1034	1025	4	AGAATCTGTAAAGCTCAGGAGGGATAGCGCCATGATAATATTCTTTTTTAATTAATTAATTAATTAATTCCTTGATCAATTAGCGGCGCTGGCGCTATCTATCCTGAGTTTTCCGGATTCTT	((((((((.(((((((((((.(((((((((((((.....(((..((...((((((((....))))))))....))..)))......)).))))))))))).))))))))))).)))))))).	AAGCTCAGGAGGGATAGCGCC	CGCTATCTATCCTGAGTTTTC
cre_miRNA-m0294	scaffold_8:575894:575981:-	-42.9	61	-	60	ACTGTGCCACAGTTGCATCCATCCGTTGGATGTCAATAGACCCCACCCGTTTAAGTGCATCTAACGGCTGGATGCAACTATAGGACAG	.((((.(...(((((((((((.(((((((((((...(((((.......)))))...))))))))))).)))))))))))...).))))	-	ATCTAACGGCTGGATGCAAC
cre_miRNA-m0295	scaffold_8:1467423:1467544:-	-18.8	11	11	-	GTGATCTCAAGGGGCTTGATTGATGAGATGCTCCTTTAATCCTTATAATTTGAGTCAATTATTCAGTTAGTCCCTATATTTATAAAACTTATCAAAAAGATCCCTATAACTTTGTTTTCATT	..(((((..(((((((.(((((((((...((((..................))))...))).)))))))))))))......................)))))....................	GGGGCTTGATTGATGAGATGC	-
cre_miRNA-m0296	scaffold_8:2028426:2028638:-	-86.1	203	-	201	AAGTCATGATAAAATAATACTACACTTCCGAAGTTGTATCCCAACCTTGTCTATCTCATGCATGGTGACATTTATCCATTGGATGGTGTGAGGGATTAGTATGTAATTTGACATCTTTTGAAATTGACACTACAGTAGATGAATGTCACTCAGTACGTAGGATTCAAATATTGGGATACTACTTGAGAAGTGTAGTATTATTTTATCTGACAC	..((((.(((((((((((((((((((((..((((.(((((((((..((....((((.(((..((((((((((((((.((((..((((((.((..(..((.((((......))))))..)....)).)))))))))).)))))))))))).))...))).))))...))..))))))))).))))..)))))))))))))))))))))))))..	-	TTGAGAAGTGTAGTATTATTT
cre_miRNA-m0297	scaffold_8:4078455:4078806:-	-87.4	10	-	10	ATTGGCACAAGCTTTTAGGTGTTGAACTAGAGCTAATAACATATTCTATAAAATGAAAAGTGATAAATTTTGGCCAAAAAAAAAAAAATACATGACTCAAGTTCTCTAATTTGAGATTTTAACTACAACAGAATTCATTAAAAAAAAAAAAAAACAACAGAATTAGCCAATGGGCCTGTAGCCCATTGGCACGCCCATGCCCTCTACAATCTCGAGGGTATAATGGGAGTTAGTTGGCTCTCCACATTGGGGTAAGATTAATTTCCCTTCAATATTAATAGTGAGGGCAAATCTCTTTTCAGTTGATTGAAGATTGATATTCAGTAAAGATTGATATTCAGGCTGTGTTATA	..(((((((.((((...((((((((.((...(((((((.((..(((.((....(((((((.(((.......((((((..................((((((((....))))))))................(((((.......................))))).((((((((((.....))))))))))((.(((((((((((.........))))))...))))).))...))))))(((((...)))))...((......))((((((.((....)).))))))...))).)))))))....)).)))...)).)))).)))..)).)))))))).)))))))))))..	-	AGTAAAGATTGATATTCAGG
cre_miRNA-m0298	scaffold_8:4176805:4176888:-	-18.6	12	12	-	TGTGTGATTGTTGTGGAGTGTGTATGTTACATTTCATGTAACGTAGCATTTGTCATATAATCTATTTCTTTTATATATATACAA	(((((((((((((..((((((.((((((((((...))))))))))))))))..)).))))))................))))).	TTGTGGAGTGTGTATGTTACA	-
cre_miRNA-m0299	scaffold_8:4316143:4316229:-	-37.1	15	-	14	CAGTATCATTGTTGCTTTCAGCCATTGGATCTTGCTAATACAATTGTACAACTATAAATCCAATGGCTGGTTGCAACTGTGGTACCA	..(((((((.(((((..(((((((((((((........(((....))).........)))))))))))))..))))).)))))))..	-	ATCCAATGGCTGGTTGCAAC
cre_miRNA-m0300	scaffold_8:5461958:5462156:-	-41.7	61	-	61	TTTATTATCTTGCGGTTCGACTTTTACTCTCACACCCATAAAGTGGGTTCATAGAATTTTATCATCCATAAAAATAATTTGACATGACAATTAGTGATAAATTAGTTTAATTTTCGCCTTTAGATGAATTTATGACTATAATTATTTCATAATGACTTAGGGTGCGTTTGAGATTGAGGTTGGGCAGCTGTAGCTTAAA	...........((.((((((((((...(((((.((((((...))))))..............(((((.(((........(((.((((....((((.(((((((.((((((.........)))))).))))))).))))...)))).))).......))))))))....)))))..)))))))))).))...........	-	GAGATTGAGGTTGGGCAGCT
cre_miRNA-m0301	scaffold_8:7306382:7306473:-	-22.4	25	-	25	ATTTGATATTTTTGATATTTTGAGGGTTTGAACTGTTACTCTTATAATTATGAGGGCAATGGGTCTAGCACTTAAAAGACGAAAAATCACAG	...((((.((((((...(((((((.(((.((.(((((.(((((((....))))))).))))).)).))).)))))))..))))))))))...	-	TGGGTCTAGCACTTAAAAGACGA
cre_miRNA-m0302	scaffold_8:10563655:10563761:-	-19.2	17	-	16	CCGATGAAGTAGCATTGACTGATGAGGTATCACAATCCTATTGGACTAAAATTCTTATGTACTGTTGATGGTGACGTGGCAGCATATCAGTGAACGAAAAATCTCGC	.(((.((.....(.((.(((((((.(.(.((((..((((((..(((.................))).)))).)).)))).).).))))))).)).).....))))).	-	CGTGGCAGCATATCAGTGAACGA
cre_miRNA-m0303	scaffold_8:10664671:10664955:-	-60.5	7	-	7	ACAAACACAATGATTTTTATGTGGTTCGGCAATCTCCACCTACGTCCACGTCTCTAAGCTCACCGGGCTTGAGGATTTCACTAAGCTAGCCTCCCAAGGCTTCAAACGCTTACAATGGACTTCTAAAGTGTCAATGGACCTTTACAACAAGAGATTATCCCAAATCTCTTAACCCAAGTGTATCCCAACACTTACAATCTTTTAACTTGATTTTACAAAAAAGATTACAAATGAATCTCTCTCACACAATGTATTTGATCACAAGTGAAAGCTCAATGTGTGAAT	....(((((.((((((((((((((((..(((............(((((.((((.(((((((...))))))).)))).....(((((.(((((....)))))......)))))...)))))...(((((.(((....))))))))....((((((((......)))))))).....((((((......))))))..((((((((...(((......))))))))))).....(((.......))).....)))....)))))))..)))))).))).)))))....	-	ATTTGATCACAAGTGAAAGCTCA
cre_miRNA-m0304	scaffold_8:13194620:13194901:-	-52.8	11	10	-	TATAATTATAACTTTTTTTTCACAACAACTATATGTTAAAAGCTACAACACCTCAAATCTCAAACACACCATAAACCACCTAAAACATCCTCACCCTATTGAGTTACGCAGATTTTTTAAAGATGAGTACGTGCTTATTTTACAACTTTCTCTGCCTAAAGTGATGAATAATAGCGTTTGTATCTCTTCCCCATGATAATAAATATTGGATCATGTCATGCAGGTCAGTAGTCAAAGATTACATGGCCTAGCAATGTTGATGAAAAGAAAATTATACCAATA	......(((((.(((((((((((((((......(((........)))..........................................((((......))))(((.(((((.......(((((((((....))))))))).........))))).)))((..((((((......))))))..))......((((((............))))))...(((((((((((((((...)))))).)))))).))).))))).)))))))))).)))))......	ACTTTTTTTTCACAACAACT	-
cre_miRNA-m0305	scaffold_8:13774740:13774850:-	-22.9	11	11	-	TAGATACCGCTTTGGTTACACCGGCTCTCTAGTATAAGGTTATTATTATTTGGCACGATAAGCCCTTAGCACCATATTGATTAGAGCGTGGTTCATGAGGTGTGGATTCCC	..((..(((((((.((...(((((((((.((((((...((((.........(((.......)))..))))...))))))...))))).))))..)).))).))))..))..	TTTGGTTACACCGGCTCTCTAGT	-
cre_miRNA-m0306	scaffold_8:17131595:17131729:-	-41.5	235	234	-	AGAAAGGCCCTTCAACTTTGAAAACGTCATCTTTCTTCTGCAGCTTGCCACCTTCAATGCCAACCATCAGATCTCGCTTTCTTCGCTCCCAGTTCCAGTCCATGGTGACGTTTCCGAGGGTGAAGGGACTTTCTA	((((((.(((((((.(((((.((((((((((......(((.((((.............((...............)).............)))).))).....)))))))))).))))).))))))).)))))).	TTCAACTTTGAAAACGTCATC	-
cre_miRNA-m0307	scaffold_8:17325271:17325399:-	-41.79	234	234	-	AGAAAGGCCCTTCAACTTTGAAAACGTCATCTTTCTTTTGCAGCTTGCCACCTACAATGCCAACCATCAGATCCCACTTCCTTCGCTCCCAGTCCATGGTGAGGTTTCCGAGGTTGAAGGGCCTATCTA	(((.((((((((((((((((.((((.(((((......(((.(((........................................)))..))).....))))).)))).)))))))))))))))).))).	TTCAACTTTGAAAACGTCATC	-
cre_miRNA-m0308	scaffold_8:19034936:19035068:-	-79.6	9	-	9	ACAGATCCAGTGCTCAGCTGAGTTTGTGCTGAACACCCGATCAATGGTTAGCAATTATCTTCTATAGGCTTTAAGCAATTTCTGACCATTGATATGGTGCTCAGCACAAACTCAGCTGAGCACCGGATCCTGA	.(((((((.(((((((((((((((((((((((.((((..((((((((((((.((((...........(((...))))))).))))))))))))..)))).))))))))))))))))))))))).)))).))).	-	AGCACAAACTCAGCTGAGCAC
cre_miRNA-m0309	scaffold_8:19300472:19300606:-	-77.1	27	-	27	AAATAGGGTTTGTTTACCTTACGTTTAACGTAAGGTACAACCTGCTCTCACAGCTGAGAAGTGGGTCCTAATAGGACCCATTACTGTAGATAGGGTTGTACCTTACGTTAAACGTAAGGTAGCAGGTCCCATGAA	.....(((((((((.((((((((((((((((((((((((((((..(((.((((.((....(((((((((...))))))))))))))))))..)))))))))))))))))))))))))))))))))).))).....	-	ACGTTAAACGTAAGGTAGCAG
cre_miRNA-m0310	scaffold_8:19697490:19697600:-	-22.9	11	11	-	TAGATACCGCTTTGGTTACACCGGCTCTCTAGTATAAGGTTATTATTATTTGGCACGATAAGCCCTTAGCACCATATTGATTAGAGCGTGGTTCATGAGGTGTGGATTCCC	..((..(((((((.((...(((((((((.((((((...((((.........(((.......)))..))))...))))))...))))).))))..)).))).))))..))..	TTTGGTTACACCGGCTCTCTAGT	-
cre_miRNA-m0311	scaffold_8:19727364:19727653:-	-42.4	19	19	-	AGCATATGGAAAGTTAAGATGATGAATTGATGATAAAATAATAGATATAGACTTTTTGTTTCAATGAATGTAATAATTTTTTTTGTAGAGAAAAGGGCAAGGAATTTTTGAGATTATAAGGTTTTTAATAGAAACCAAAAGGAATACTAAAATACTTAAAGTCAAAGATTCTAACATTAAATAATTAAATTTTTAGGAAATTTAAAAAAATAAAGAATTTAATTTTTTTCTCGGAAAAACTAATACTGAATGAATTAATGATTAGATATTATTGATTAACTCTATATAAC	.......(((((((((..((.((..(((((.(((((((...((....))....))))))))))))..))))..))))))))).(((((((..........(((((((((((.....((((..(((((.((....((....))..)).)))))..))))...)))))))))))......(((.((((((((((((..................)))))))))))).)))..((((...........))))...((((((((((.....))))))))))..)))))))....	AAGTTAAGATGATGAATTGATGA	-
cre_miRNA-m0312	scaffold_8:22094959:22095319:-	-126.7	13	-	12	TCACTCTAGGGGTATTTGAGCTTTACATCCTTCACTGGTTGCAAATCCATGATTGCTTTTGAACTTAGGAAAAAATTTAGAGTATGATGGTGGTGGGATTTTTCTGCGCCCATATGAGAAATTGATAGACAGAAAAGAATTAATAGCCATAGTTAAGAAAGGTTTATTTGAGAATCAATTTTTTTTTTTTCTGGTTTCTAAGATGGAATTGGCTAATATTTTTAAGAACCTTTTGAGTTACGTCATCGTCCAGGCCTTGTGTGGGTGTGGAATCACCACAATTAGACTCCAAATTTTGTCCTGATGGTGGTCTCAGATTTGCATTGGTGAAGGAAATGAAGCTCAAGTGCCCCCTAAAACG	........(((((((((((((((((..((((((((((((.(((((((...(((((((.......((((((.(((((((.((((.((((.(((((((.....(((((((((((((((((....((((.(((.............((((....)))).(((((((((..((((((((.........((((.(((........))).)))).........))))))))))))))))).......))))))).......)))))))))))))))))))))))).)))).)))).))))))).)))))).)))))))...)))))))))))))))))))..)))))))))))))))))........	-	AGGAAATGAAGCTCAAGTGCC
cre_miRNA-m0313	scaffold_8:23384640:23384751:-	-37.6	7	-	7	ATCTGGGTCATCTTCTCACGATTGGCCTTCGGGTTGAGAGGTGCTTCAGTGAGCAATACAGGGTGTTCTTCTGGGGCTACACGGAGTTCATTGTAGAAGGTGTGATGCCAGA	.(((((..((((((((.(((((.((.(((((...........(((((((.(((((........)))))..)))))))....))))).))))))))))))))).....)))))	-	CGGAGTTCATTGTAGAAGGTG
cre_miRNA-m0314	scaffold_8:23724559:23724781:-	-45.5	14	-	13	TTGTTAATAAATTTTTATGGTATAATATGGATATTTTTTAGGATAATTGTTAATAATATGTACCATTAATAATTCATTTTTTAATCAAAAAATGAATTGTTAAAAACAAAATTAAAAAAATTGTGTATTGAAAATTTAAGTTAATTTTTGGGTAAATTTATTTTTTTACCTCATTTTGAGTTTTAAGGGTAAAATAGTCAATTTGCCATAATTATGTTAACTT	.......(((((((((((((((((.(((.((((.((........)).)))).)))...)))))))(((((((((((((((((....)))))))))))))))))..(((.((((.....)))).)))..))))))))))(((((((..(((((((((((.(((.((((((((...............)))))))).))).)))))))).)))....))))))).	-	AATAGTCAATTTGCCATAATT
cre_miRNA-m0315	scaffold_9:935060:935400:+	-50.09	22	-	22	TGTATTAGTTCTTCGTTCAGAACATCAAATGGCTATAAACAATTTTTTTCAACTTACTTTTTTTTTTCTCCTTTTGTACCACTTATTACTTATGCTTGTAAGTTGTAACAAACCACTGACAAATGCTATCTGAACATCCGCATTTTAATTTCAATATATTTTGTTTGATACATTTTTTTGTGGAGCTATCTTATCATTCGATCGATCCATCTGTAACTTCCAAGGACTTGGGTTTCATTTGATATAACTTTTTAAGTAAATTTTATTTAAGTAAAATTTTTACTAATAGATCTTATACTAAAAATATTTGAGTTGTTTGATTGTCAATAAGAATTTTTATT	.(((..(((((((.(((..((..(((((((((((.((((..........((((((((........................................)))))))).......((((.((.(((((.((((.(((((.........................)))))))))))))).)).))))........(((((...((..(((((((((...........)))..))))))))...)))))....((((((.((((..((((((..((((((...))))))))))))..))))..))))))..)))))))))))))))..))))))))))))..))).	-	AGTTGTTTGATTGTCAATAAG
cre_miRNA-m0316	scaffold_9:3080434:3080523:+	-20.2	21	3	17	ATTCTGGGTATATCATAAAACTATGATAGACTTGTGACATAATTTTCAATTTATCATAAATTAATGATGGTTTTGTGATAGAAATATTTT	..........((((((((((((((.((.((.((((((..(((........))))))))).)).)).))))))))))))))..........	TCATAAAACTATGATAGACT	TTAATGATGGTTTTGTGATA
cre_miRNA-m0317	scaffold_9:3731647:3731984:+	-38.3	10	10	-	TATGCACGTACAAGACAAAGTGATGGTGAACAAAAAAAAAAAATCTAAAAATTTCAGAAACCAATTTTAAGGAGGAGATACATATAAGCTCCGAATCAAACTCTAATTAAGTGGTGGAAGCAAATCAATATAAGGAAATATCAACGACTTAAAATATCAAAAAATTGCATGATAAACAGAAAGCCCTTAAAGGTATAAAGAAGACATTGGTAAATAATTAAAAAAAATTCATTGTAATTCTTATTTGAATAATGAAAATTGCTATTTTGACTCTCATAAACGTAAATTAAGTGCTAAACCACGTAAATTCCCAATATTTTACTCTTCGTATCACCCCA	.......((((((((.((((((.(((.(((..............((((...((((....(((...(((((((.((((...........))))..............((((((.((.((......((........))....)).)).))))))..(((((..........)))))..........)))))))))).....))))...)))).................((((((((...((......))))))))))..((((.....(((...))).....)))).(((.(((......))).))).)))))).))))))..)))).)))).......	CAAGACAAAGTGATGGTGAACAA	-
cre_miRNA-m0318	scaffold_9:3734037:3734172:+	-23.1	32	-	32	ATTTTGATTTTATCTTCGATAACATTTGTTTTAATTTTTTTAATTATTATTATTTATCTTCTTTTTTATCAATGGTGACTTGGGATAATGATTTTGATATCCTTTTATTAATAATAAGGTTGTTGGGGATCGAGGG	.((((((.....(((((((((((.(((((((((((.......((((..((((((.(((((.....(((((...)))))...)))))))))))..))))........))))).))))))))))))))))))))))).	-	TTATTAATAATAAGGTTGTTGG
cre_miRNA-m0319	scaffold_9:4164067:4164160:+	-43.4	36	-	35	ACCACTATCAGATGAAGCTGCCAGCATGATCTTAACTTTCCTCCTTTGCTCGAGGAATGATACAGATCATGCGGCAGTTTCACCTGTTCGTTGG	.((((...(((.((((((((((.(((((((((((.(.((((((........)))))).).)).))))))))))))))))))).)))...).)))	-	AGATCATGCGGCAGTTTCACC
cre_miRNA-m0320	scaffold_9:4668086:4668166:+	-33.2	5	-	5	TTCATAATCAAATCCGATCCATTAAATCCATATGGTCCATAAAAATTCGATCTGTGGATTGGTGGATTGGATTAGATTTGA	.(((.((((.(((((((((((((((.((((((.((((...........))))))))))))))))))))))))).)))))))	-	GATCTGTGGATTGGTGGATTGGA
cre_miRNA-m0321	scaffold_9:5534455:5534582:+	-74.3	1043	1023	4	CCCGCAAGCCTTTGAACTCCTCGAAGCCTGCAAAAATGGAGCAAACCGAGGTTAGAGGTGGAGCTGGCGGTGGCTGACGATTTTTCCTCCATTTTTGCTGGCTTCGAGGAGTTCAAAGGCTCATGGGT	((((..((((((((((((((((((((((.((((((((((((.(((.....(((((.(.((.......)).)..)))))....))).)))))))))))).))))))))))))))))))))))..)))).	TTTGAACTCCTCGAAGCCTGC	TGGCTTCGAGGAGTTCAAAGG
cre_miRNA-m0322	scaffold_9:6114454:6114680:+	-39.9	14	-	14	TTGTTAATAATTTTTTATGGTATAATATGAATATTTTTTATGGATAATTGGTAATAATATGTACCATTAATAATTCATTTTTTTAATAAAAAAATATATTGTTAATAACAAAATAAAAAAAAATTATGTATTGAAAATTTACGTTAATTTTTGGGGTAAATTTATATTTTTATCTCATTTTGAGTTTCAAGAGCAAAATAGTCAATTTGCCATAATTCTGTTAACTT	..(((((((.....((((((((.(((.(((.((((((...........(((((........)))))((((((((..((((((((...))))))))..))))))))..............(((((((((((.........)))).)))))))(((((((((........)))))))))((((((...))))))..)))))).))))))))))))))...)))))))..	-	AATAGTCAATTTGCCATAATT
cre_miRNA-m0323	scaffold_9:6568687:6568948:+	-56.8	11	-	11	CCAATCATTAGCGGGAAATGACTAGGAGGGCTCAGAATAGAAATGGTAGGAATAGTGTTATTATGACCGATTTAGATAATTATTTGATGATAAGTACTTCCCTGCATCCTTGAGGATGGACAAAGAGGTAGAATTTATGCAACTCACTTAAGGTTCTATGTCACTGTTGGGTATAAATACAAATGTTATTAGTGTCAATGTGCAAGTGTACACAACAAGTAATAAAGTGATGAGTATTCAAGATCGTTTCCACAGGGATTGA	.(((((.......((((((((((..(((.(((((..((.......(((((...(((((((((((.(..((((.....))))...).))))))).))))..))))).(((....)))(.((((..((.(((((((((..............))))))))).))..)))).)(((....))).....((((((.(.....(((((....))))).....).)))))).))..))))).))).)).)))))))).....))))).	-	GAGTATTCAAGATCGTTTCCA
cre_miRNA-m0324	scaffold_9:7212643:7212720:+	-27	170	167	3	AACGCATCAAGTGGGCGTGCCGGAGTGGTTATCGGGCATGACTAGAAATCATGTGGGCTCTGCCCGCGCAGGTTCGAA	..((.(((..(((((((.(((.(.((((((.((((......)).)))))))).).)))..)))))))...))).))..	GTGGGCGTGCCGGAGTGGTTA	ATCATGTGGGCTCTGCCCGCGC
cre_miRNA-m0325	scaffold_9:9897084:9897155:+	-30	9	9	-	CTATCACGAATTTATGATGGTTTTATGATATGATTATTTTTTATCATGAAATTATGATAGAATTGTGATAGA	(((((((((.(((((.((((((((((((((.((.....)).)))))))))))))).))))).))))))))).	TTTATGATGGTTTTATGATA	-
cre_miRNA-m0326	scaffold_9:11097184:11097255:+	-18.1	20	20	-	GGGTTTTTTATCTTTGAGCGAGGAATGTGTTTTGGGCTTTGACATCTTCTATACTTGGGGCAAGGAGGCCTT	(((((((((..(((((((...((((.(((((.........))))).))))...)))))))..))))))))).	TCTTTGAGCGAGGAATGTGTTT	-
cre_miRNA-m0327	scaffold_9:11688252:11688372:+	-31.7	24	24	-	GAAAAAAAACAGGTGGACGGTGGATATTTTTCCATTCCATTATATGGAATATACGGGCTATCAGTAAAGCCCCTGCAGTTCGACGCTTGAAGAAACTTATTCACATGCACCGTTTGTCCTT	......((((.((((.(..(((((((..((((.(((((((...)))))))....(((((........)))))......(((((...)))))))))..))))))).).))))))))......	AGGTGGACGGTGGATATTTTTCC	-
cre_miRNA-m0328	scaffold_9:14687460:14687549:+	-27.5	218	-	218	TACTGTATTATAGTTGTACCCAGTCATTAGATGTTAATAGACTCCACCAATCTAAGTACATCCAACGATTGGATGTAACTGTAGCACGGT	.(((((.(((((((((((.((((((.((.(((((...((((.........))))...))))).)).)))))).))))))))))).)))))	-	ATCCAACGATTGGATGTAACT
cre_miRNA-m0329	scaffold_9:18038844:18039030:+	-39.6	12	-	12	TAAATTTAAGTTATTTTATGATTAAATAAATTATATTGTAGTGAATTTGTTAAATGATTTTTATTAAATCATAAATGAATTTACTAATGTAGTTTGACTATATTGAACTGGATTATAAATGAGATTTGACTATATTAAACTAGATTGTATATGAGATTTAATTAATCTTGAAATGACTATCAGATTT	.((((((.((((((((((.((((((.((((((.(((..(((((((((((((..(((((((.....))))))).)))))))))))))((.((((((((.(((((((((((.(........).)).))))).)))))))))))).)).....))).)))))).)))))).))))))))))...))))))	-	TTAATTAATCTTGAAATGAC
cre_miRNA-m0330	scaffold_9:18505965:18506189:+	-39.1	5	-	5	ACCAGTATCTTATTAATTTTGTATGTGACAAGGACTATATGAAATGGTTATAGAATATCTCATACCGACTGAAAATAGATACTAGGTTAAGGATATAATCTTGAATTGAAATTAATTTTTGAAGTTTAGATGATCATATATAAATAGTTTCGTGTTACTTTTCTATGTAATAAGAACTAAATTAAAAATTTACCCTATGCATGACGGAAATGATAGGATATCCAT	....(((((((((((.((((((..(((.(((((.(((((.........))))).((((((...(((..................)))...)))))).((((....((.(((......))).))....)))).............((((((..((((((........)))))).))))))..............))).))))).)))))).)))))))))))....	-	TATGCATGACGGAAATGATA
cre_miRNA-m0331	scaffold_9:19429030:19429316:+	-68.3	11	11	-	AAATTCATTAGAAATTATATCTTTAGGCAGTAGATTATTCGCACATATTTTTAAAATATTACATTTCTAACCCGTATAGCGAAGTTTAGGTTAGTGACTCCCAGACCAGTTGGCCTTAGGGCACTAGGTGTTGAAGCACCCCTACGGACTTAATTACTCGGGTTTCTAATAAACAAACAATATATCTATTACCCATGTAGTGAGTTTTAGGCCAGTGACTCCCAGACCATTTGACCTTAGGGCACTAGGTGTTGAAACACCCCTATGGACTTAATTACTCGGGTTTC	........(((((((.((((.((((((.((((.............))))))))))))))...)))))))(((((..(((..(((((((((...(((..((..(.((((((..(((((((((((...(((.(.(.(((((.((((.(((((((.((((..((((...........................))))..)))))))))))))))...))).)).).).)))...)).)))))))))))).))).).))..))).))))..)))))..)))..)))))...	GAAATTATATCTTTAGGCAGT	-
cre_miRNA-m0332	scaffold_9:25854862:25854938:+	-36.3	7	6	-	CCACAGTTAGATCCAACCATTGGATCCAGCTCTAGTGACAACTGTGGATAAATCCAATGGTTGGATCCAATTATGGT	(((.((((.((((((((((((((((....((.((((....)))).))....)))))))))))))))).)))).))).	ATCCAACCATTGGATCCAGCT	-
cre_miRNA-m0333	scaffold_9:27448108:27448223:+	-25.3	12	11	-	TACATTTTTTTTGTATAAACTGATGTGGCATGATTAATTTTTTTTTGTTTTTATTATTTTTTATTTTCATTCAATCAATAAGTTAATGCCCAATCAGTTTGTATAAAATAAGTTTG	...((((.((((((((((((((((..(((((...((((((....(((........................))).....)))))))))))..)))))))))))))))).))))...	TTGTATAAACTGATGTGGCAT	-
cre_miRNA-m0334	scaffold_9:28045180:28045443:+	-53.8	7	-	6	TTTTATGTCAGTGTCTGTAGTTTTTAGGAGAGTGACTGGGTGAGGGTGAGAGTGGTGAAGTGCAACAACATATGTAAGTAAGAGTAGGCCTTCCTCATTTGTCATTTCAAACCATGTCAAGAGTTGAATCATTCCCACCCCTTCACAAAGGGTGAGGCTATTTGAACCCACTAATTTACTTAATAAATCCACTTTTAAAAAATAATTTTTTATTATTAAAATACCCCTAAATTAAATTACAGTTATGGACACTAGAATATAATT	(((((((((.(((.((((((((((((((((((((..(((((..(((((.(((((((((((.((.......(((....))).......))))))(((..(((.(((........))).))))))....))))))).)))))((((((.....))))))........)))))...(((((.....))))).)))))).....((((((.....))))))........)))))...))))))))).))).)))).))))).......	-	AATTACAGTTATGGACACTA
cre_miRNA-m0335	scaffold_9:29243731:29243936:+	-21.6	10	-	9	TAAAACATTTCTTAATTTTGTAGTTACAATAAATAAATAAATAAAAAGAAAAATGCATTTTTAGTTGATACCATAATTATAAGGCAATTGTTGAGTTACAGCTAATATAACTTGCACCTTATTAAAATACACTTAAAAAATAATAATAGATAGCAGTTCGAGCCTCTAAACAAAAATTTGTTGAATTTAAATTGAGCTTAGCCTAA	..........((((((((...((((.((((((((...................((((...(((((((..(((((((((.......))))).)).))..))))))).......))))..............................((((..((.......)).)))).......)))))))))))).))))))))..........	-	ATTTGTTGAATTTAAATTGAG
cre_miRNA-m0336	scaffold_9:2037978:2038062:-	-44.1	7	7	-	TTTTGTTATAAGGACCTGTTTGGGGCAGCTGCGCTGCCACCGCGCAGCTGCCCCAAACGGATCTTAAGTTGATGTGTATGCAAGC	.(((((((((((((.(((((((((((((((((((.......))))))))))))))))))).)))).........)))).))))).	AGGACCTGTTTGGGGCAGCTG	-
cre_miRNA-m0337	scaffold_9:2236693:2236772:-	-40.9	234	-	226	AAACTACAGAGTTGCACCAGACGAGCACAGAGTTGTATGAGGTAAACCACACTTAGCTTGTTTGGTGCAACTCTGCGGTT	.((((.((((((((((((((((((((...((((.((....((....)))))))).)))))))))))))))))))).))))	-	ACTTAGCTTGTTTGGTGCAA
cre_miRNA-m0338	scaffold_9:2238484:2238743:-	-43.5	7	7	-	ATAAACTTGTGGGATTGTGGGTACATGGTTGTGGTTAGATTTAAATCACATTAAAGTCTTTATATTAATTAATATTTGTATAATTTGTATAAATATTTTGATATTTATTATTCACTAATATTTAATAATTTAGATTTTATTATTTATTTACTAATATTTTAAAAAATAAAAATAAAAATTAAACATTAAAATGAAAAAAAAATCAGAAATAGAGAAGGGATGGAAATTTCACGTCATTACCCGTGATTCCCCAAATAAAA	......(((.(((((((((((((.(((..(((((...((((....((.((((....((((((((((((..((((((((((((...))))))))))))))))))..(((((.....)))))((((((..(((((.(((((((.(((((((..(((....)))..)))))))))))))).))))).)))))).(((........)))....))))))...))))))))))))))).)))))))))))))))).)))......	GGGATTGTGGGTACATGGTT	-
cre_miRNA-m0339	scaffold_9:2786251:2786512:-	-52.1	19	18	-	TGTCGTTTGGAACCTTAAATGTTGATGTAACTCTTTAAATAAGTAATAAAATCTTATTTGAAAAGTCTTTTGGTGATGCTCTAAAAGAGCATTCACCTATATACTAATTGAAGATTTTAATTTTTGAAATTAATTGCCTATTTATAAAACTTGTATTGATTCTACAATTGATTGCAGCCAAATTCACCTATATACCAAGTAGCTGCCCCAAGTCTGCACAGTTGTTCAGAAAGTTCTTCACATGTAATTGTTCCTTACAATC	....((..(((((.(((.((((.((.(.((((.((((((((((.........)))))))))).(((.....(((((((((((...)))))).))))).....)))..((((((((....))))))))(((((((((...((((((((...)))))..)))....)))))))))(((((.......................)))))......((((.((....)).)))).))))).)))))).)))..)))))..))....	AACCTTAAATGTTGATGTAAC	-
cre_miRNA-m0340	scaffold_9:5038108:5038243:-	-36.1	12	12	-	AATATATCTGATTGGGCAGAGAAACACGGTAGAAAGAGAATCCGTCGTCAATATTCACCATCACCGTATACAGATTACAGTACAGATTAGAAAACTCATCTCATGACCGTGATTTCTCTGTCCAAACAAATATAAT	..(((((.((.(((((((((((((((((((....(((.......(((((..((((....(((..........)))...))))..)))..)).......)))....)))))).))))))))))))).)).)))))..	ATTGGGCAGAGAAACACGGT	-
cre_miRNA-m0341	scaffold_9:13045257:13045543:-	-60.4	14	14	-	ATATTTTTAGATTTTAAGTGGTTTTTGGTAGAATTTTTAGATTAAATTGTTCCAACCCGTTATAACATGACTTAACCCGAATTTTTAGATTGAATTGTTCTAACTCAAACTAACTTGAGTTAACCCAAACTGAAATTTTAACTCGAATTACCAACCCAATTCGATTCGAATTACGAACCCGAACCGAACCAAACCAAATTTAATTCGGTTCACTTCGATTCGAGTTGATATTTTCAACCCGATTAGATTCAATTCTCCAACCCAACCGGATTAAAATCCAAAAAATC	...(((((.((((((((.(((((.((((.((((((....((((.(((((.........(((((...))))).......(((.((((((.(((....((..((((((((......)))))))))).))).)))))).)))...(((((((........))))))).((((((..((((...((((((((..(((.....)))..))))))))..))))))))))(((((.....))))).))))).)))).))))))))))...)))))..)))))))).)))))...	ATTTTAAGTGGTTTTTGGTA	-
cre_miRNA-m0342	scaffold_9:13118648:13118773:-	-36.2	5	-	5	CGGCTTGCCGATTCGCTTGGGAAACAAAAAATCCGGAAATCCGGTTCTTGGTCAGAGAGTTGAAAGCCGAAAACGGCTTACCGAAAAACAAAATCCGGTTATCCGATTGTTGTCCCGAGAGCAACC	(((....)))...(.(((((((..(((..((((.(((...((((...(((......(.((...((((((....)))))))))......)))...))))...))))))).)))))))))).).....	-	GGTTATCCGATTGTTGTCCC
cre_miRNA-m0343	scaffold_9:15697643:15697768:-	-36.2	5	-	5	CGGCTTGCCGATTCGCTTGGGAAACAAAAAATCCGGAAATCCGGTTCTTGGTCAGAGAGTTGAAAGCCGAAAACGGCTTACCGAAAAACAAAATCCGGTTATCCGATTGTTGTCCCGAGAGCAACC	(((....)))...(.(((((((..(((..((((.(((...((((...(((......(.((...((((((....)))))))))......)))...))))...))))))).)))))))))).).....	-	GGTTATCCGATTGTTGTCCC
cre_miRNA-m0344	scaffold_9:15703665:15703790:-	-36.2	5	-	5	CGGCTTGCCGATTCGCTTGGGAAACAAAAAATCCGGAAATCCGGTTCTTGGTCAGAGAGTTGAAAGCCGAAAACGGCTTACCGAAAAACAAAATCCGGTTATCCGATTGTTGTCCCGAGAGCAACC	(((....)))...(.(((((((..(((..((((.(((...((((...(((......(.((...((((((....)))))))))......)))...))))...))))))).)))))))))).).....	-	GGTTATCCGATTGTTGTCCC
cre_miRNA-m0345	scaffold_9:15709632:15709757:-	-36.2	5	-	5	CGGCTTGCCGATTCGCTTGGGAAACAAAAAATCCGGAAATCCGGTTCTTGGTCAGAGAGTTGAAAGCCGAAAACGGCTTACCGAAAAACAAAATCCGGTTATCCGATTGTTGTCCCGAGAGCAACC	(((....)))...(.(((((((..(((..((((.(((...((((...(((......(.((...((((((....)))))))))......)))...))))...))))))).)))))))))).).....	-	GGTTATCCGATTGTTGTCCC
cre_miRNA-m0346	scaffold_9:16154109:16154421:-	-58	12	12	-	TATTTTTTTAAGTGTTTAATATTGATATGACTTATCAAATAAGAAGTATAATTTTATTTGAAAAATCTTTTGGAGATGCTCTTATAGTCTCCTCCAATATATCAAATGAATTTTTTTTCCCCTCATGATGATGATGTTCTGCTTTCAAAATTTTAGCATTTACAAAGATATAAAAAAGAAAAATTATCTAAGAGTAAAAACTTTTAAATAAGAAAAAAGGCTGTTTTAGCAGCCACCATCACATTTTTATTTTGATTAATGCTTTGTAGCTTTAAGCCTTTAACATGTCAGTAAATGGATATGGAAAACTCAA	.....((((..(((((((.((((((((((.....((((((((((.......))))))))))..........((((((.........))))))...(((((((((.((((.............))))..)))).)))))..((((..........((((((....((((((.(((.........((((.(((((((....))))))).)))).......((((((....)))))).........))).))))))....))))))..........))))......))))))))))..)))))))..)))).....	AGTGTTTAATATTGATATGAC	-
cre_miRNA-m0347	scaffold_9:16616459:16616564:-	-47.7	225	-	215	AACTGTGGTACCATATCACAGTTGCATCCAACCATTGAATGTCAGTGGACCCCAGCAATTCAAGTGCATCAACGGCTGAATGCAACTGTGGCACGGTACCACAGTT	.(((((((((((...((((((((((((.((.((.((((.(((...((((.........))))...))))))).)).)).))))))))))))...))))))))))).	-	CTGAATGCAACTGTGGCACGG
cre_miRNA-m0348	scaffold_9:18584500:18584658:-	-37.4	12	12	-	ATGACTAACATCTCCTTGTAGATTACGTGATAGTGTTTTTCCGATTCTTTAAACTGACCATTGGCATGAGCATAGTAAGCTTCTTTTCCATCAAGCTTTTCTAAAAGTACTGCACCCCAGTACTCATCACTTGCATCTATTTGGAGAATGCACCGTCCT	..(((...(((((((..((((((((.(((((..(((((.((((((((........))..))))).).)))))(((.((((((..........))))))..)))..(((((((.....))))))).))))).)).))))))..)))).)))....)))..	TCTCCTTGTAGATTACGTGAT	-
cre_miRNA-m0349	scaffold_9:22678489:22678590:-	-26.4	8	7	-	ACTCTGAGTCTTTCATGTCGGGAGATAGTGAACCTCTCCAAGTTGATGAGTTAATTGACTCAGATACTTCTATTTCCAGTGATGATGATTCTAATTCAGAAT	..(((((((...((((((((((((((((...........((((...((((((....))))))...))))))))))))..)))).)))).....)))))))..	TTTCATGTCGGGAGATAGTGA	-
cre_miRNA-m0350	scaffold_9:23577121:23577231:-	-22.9	11	11	-	TAGATACCGCTTTGGTTACACCGGCTCTCTAGTATAAGGTTATTATTATTTGGCACGATAAGCCCTTAGCACCATATTGATTAGAGCGTGGTTCATGAGGTGTGGATTCCC	..((..(((((((.((...(((((((((.((((((...((((.........(((.......)))..))))...))))))...))))).))))..)).))).))))..))..	TTTGGTTACACCGGCTCTCTAGT	-
cre_miRNA-m0351	scaffold_9:23726986:23727128:-	-25.1	10	-	9	GAGCACGAAAATGCATTATGTTTTCTATAAAATAAGAAAGTGGATTTTAGCAAACGAAATTTGAAGAAAGAAAGATTGTTTTATAGTTTTGGCTTGGATGCTTGAATTCATTACTGGCTTAGTGGAGGATACTTTGGATGCTA	.((((......(.((...((((((((((....((((..(((((((((.((((........((.(((.....((((((((...))))))))..))).)))))).))))))...)))..))))))))))))))...)).))))).	-	ACTGGCTTAGTGGAGGATACT
cre_miRNA-m0352	scaffold_9:23843696:23843839:-	-36	9	9	-	TGAATTCATTACTGGCTTAGTGGAGGATACTCTGGATGTTATATTATGGTTATGAGATAAATGGGTGAGGGACATGTTGACGTGAAGTCCAAAGTATATGAAAGTTAAAGGAGTGTCCTACTAAGTGGTAATTGAGTAGCTCAA	((((((((((((..(((((((..((((((((((.(((..((((((.((((((((.(((..(((.........))))))..)))))...))).)))))).....)))...))))))))))))))))).)))).)))))...))).	ACTGGCTTAGTGGAGGATACT	-
cre_miRNA-m0353	scaffold_9:24110767:24110937:-	-62.4	10	-	9	TTAGGGATGGCAAAAATCCCCATGGGGACGGGTACCCTCGGGGATTTTCCCCATTCGGGAAGGATACAGGGATAATTTTATACCCAATTTTTTTTTCGGGGAGGGGACGGGGAAAATTTTTTACCCAACTTTTTATTCGGGGAGGGAACGGGGATGAGGTGGAATCCCCAT	....((((((..(((((((((..(((........)))..)))))))))..))))))............(((((.(((((((.(((..((((((((((((.((((((..(((..((....))..)))..))))))..))))))))))))..))))))))))...)))))...	-	GAGGGAACGGGGATGAGGTG
cre_miRNA-m0354	scaffold_9:26166477:26166571:-	-41.8	19	-	19	TATATTGAGTTTAACATACACACACTCACAACAATAATACTAATGATGAAATTTATTATTGTTACTGTGAGTGTGTGTATGTTACACTTAACTTA	....((((((.((((((((((((((((((((((((((((..(((......))))))))))))...))))))))))))))))))).))))))....	-	CTGTGAGTGTGTGTATGTTAC
cre_miRNA-m0355	scaffold_9:28544666:28544762:-	-59.2	15	-	14	CGCACTGATTGTGCCGAGTGTGGACATGTCAAGCTCCCATTGGGGCCTGTGGAGCCTAATGGGAGCTTGACATGTGCACAGTCGGACTCTATAAGGT	..(((.....)))((((.((((.(((((((((((((((((((((.((...))..))))))))))))))))))))).)))).))))............	-	TTGACATGTGCACAGTCGGAC
cre_miRNA-m0356	scaffold_9:28859390:28859578:-	-43.4	8	7	-	TTAGGGGAAAAAGATTCTCTCCTGATCTGATTCCTTCTGAGCTTTTCAAGATGTCATACGATGTGTCTTTTAATGGTAATGTATGGGTAAGATTCAACTTCTTTTATTTTTTTATTTATTAACTACCAATCAATAATTGACTTATTTACTCATAATATGATAGATCATGAGAGAATCCTGATCCCAAAT	....((((..(.(((((((((.(((((((........((((......((((((((....)))..)))))....(((((.(..((((((((((.................))))))))))..).))))).((((...))))........))))........))))))).))))))))).)..))))....	AAGATTCTCTCCTGATCTGA	-
cre_miRNA-m0357	scaffold_9:29489273:29489395:-	-68.6	26	25	-	TTAATTTAAAATTGGGATCAATTTGGAAAGTGGCCGGCCCGACCATTTCTTTTATTAATTTAGTAATAAAAACCATAGGTGGGGCTGGCCACTTTTTTAAATTGATCCCAATTTTAAATTAAA	((((((((((((((((((((((((((((((((((((((((.(((.....((((((((......))))))))......))).))))))))))).))))))))))))))))))))))))))))).	ATTGGGATCAATTTGGAAAG	-
cre_miRNA-m0358	scaffold_9:30169531:30169747:-	-29.1	17	-	17	ATTATTTGAATTTTGCATTAACTTCTGTAGGATTAAAAAAAAAAAATGCTCATCCTATTTTTAATTGATTATCATTGAATCACTGGAAAAGAATTTTCCGAAAATTATACATTTCACCTATATTTTTTGAATGACGTATCACTTATATTTCATCTCCTAATTGACAAGCTATATGGCTGGGCTTACGAATCTAACGGATGATGCCAACTCAATCCAA	.....((((.....((((((...(((((.(((((........(((((.((..(((....((((((.((...)))))))).....)))..)).))))).((((((.((((.........)))).)))))).((((.((((.....)))).))))..(((........((((....)))))))......))))).)))))))))))....)))).....	-	AATCTAACGGATGATGCCAA
