# Supplementary material for: Identification of Novel and Conserved miRNAs in Leaves of In vitro Grown Citrus reticulata “Lugan” Plantlets by Solexa Sequencing
Source: Front Plant Sci. 2016 Jan 8;6:1212. doi: 10.3389/fpls.2015.01212 (PMC4705231; doi:10.3389/fpls.2015.01212)
Supplement: Supplementary Table S3 — Enriched analysis of gene ontology annotation of ponkan miRNA. [file Table3.XLSX]

## Sheet: enriched_BP
Enriched BP
GO_ID	Term	Number_of_diff_exp_Gene_In_Term	Number_of_Gene_In_Term	P-Value	Correct_P-Value
GO:0009808	lignin metabolic process	15	19	1.46035e-08	8.95193e-06
GO:0043648	dicarboxylic acid metabolic process	20	32	3.66413e-08	1.12306e-05
GO:0015698	inorganic anion transport	16	29	8.65713e-06	0.00176894
GO:0009124	nucleoside monophosphate biosynthetic process	7	8	4.46151e-05	0.00683727
GO:0050794	regulation of cellular process	15	31	0.000122771	0.0150517
GO:0009060	aerobic respiration	18	43	0.000268628	0.0226701
GO:0009746	response to hexose	8	12	0.000295857	0.0226701
GO:0034285	response to disaccharide	8	12	0.000295857	0.0226701
GO:0006865	amino acid transport	13	27	0.000369632	0.025176
GO:0006613	cotranslational protein targeting to membrane	10	18	0.000415662	0.0254801
GO:0006020	inositol metabolic process	7	10	0.000473883	0.0264082
GO:0006536	glutamate metabolic process	5	6	0.00101911	0.0481568
GO:0006664	glycolipid metabolic process	4	4	0.00109983	0.0481568
GO:0034643	establishment of mitochondrion localization, microtubule-mediated	4	4	0.00109983	0.0481568
Enriched MF
GO_ID	Term	Number_of_diff_exp_Gene_In_Term	Number_of_Gene_In_Term	P-Value	Correct_P-Value
GO:0008066	glutamate receptor activity	14	19	2.00968e-07	9.84743e-05
GO:0016615	malate dehydrogenase activity	13	20	5.12966e-06	0.00125677
GO:0005216	ion channel activity	11	16	1.27903e-05	0.00144348
GO:0016301	kinase activity	78	271	1.32254e-05	0.00144348
GO:0016682	oxidoreductase activity, acting on diphenols and related	18	36	1.47293e-05	0.00144348
GO:0016307	phosphatidylinositol phosphate kinase activity	9	13	7.69808e-05	0.00628676
GO:0022892	substrate-specific transporter activity	19	48	0.000432425	0.0300426
GO:0005231	excitatory extracellular ligand-gated ion channel activity	8	13	0.00064606	0.0300426
GO:0003774	motor activity	18	46	0.000714447	0.0300426
GO:0016423	tRNA (guanine) methyltransferase activity	6	8	0.000727431	0.0300426
GO:0005083	small GTPase regulator activity	10	19	0.000734476	0.0300426
GO:0017111	nucleoside-triphosphatase activity	68	258	0.000735737	0.0300426
GO:0005548	phospholipid transporter activity	7	11	0.00109759	0.0406957
GO:0032559	adenyl ribonucleotide binding	338	1597	0.00116273	0.0406957
Enriched CC
GO:0030119	AP-type membrane coat adaptor complex	8	13	0.00064606	0.0582092
GO:0005905	coated pit	4	4	0.00109983	0.0582092
GO:0005576	extracellular region	26	79	0.00122977	0.0582092
GO:0009707	chloroplast outer membrane	3	3	0.0060406	0.171911
GO:0030313	cell envelope	8	17	0.00610468	0.171911
GO:0005635	nuclear envelope	6	11	0.00726384	0.171911
GO:0030684	preribosome	4	6	0.0120565	0.244576
GO:0005758	mitochondrial intermembrane space	3	4	0.0208629	0.32917
GO:0030117	membrane coat	3	4	0.0208629	0.32917
GO:0016020	membrane	87	399	0.0378482	0.528363
